# Supplementary material for: Systematic strategies for developing phage resistant Escherichia coli strains
Source: Nat Commun. 2022 Aug 2;13:4491. doi: 10.1038/s41467-022-31934-9 (PMC9345386; doi:10.1038/s41467-022-31934-9)
Supplement: Supplementary file 3 — Supplementary Data 1 [file 41467_2022_31934_MOESM3_ESM.xlsx]

## Sheet: Sheet3
	Supplementary Data 1. Ssp protection against phages in this study
		Effficiency of plaque (EOP)a
	Strains	T1	JMPW2	T4	T5	T7	EEP	lambda
	MG1655 (pWHU3640)	(1.8 ± 0.1) × 10-5	(7.7 ± 2.5) × 10-6	<10-4	(8.6 ± 0.5) × 10-1	(3.0 ± 0.3) × 10-3	(4.3 ± 1.0) × 10-6	<10-5
	MG1655-PT	(2.6 ± 0.7) × 10-6	(8.3 ± 2.2) × 10-6	(1.2 ± 0.2) × 10-5	(2.9 ± 0.4) × 10-1	(4.2 ± 0.2) × 10-1	(9.5 ± 1.0) × 10-8	<10-6
	MG1655-EPR	<10-10 b	<10-10	(5.5 ± 1.0) × 10-5	<10-10	<10-6	<10-10	<10-6
	MG1655fhuAΔL8	<10-10	<10-10	1.0 ± 0.0	<10-10	(8.5 ± 0.7) × 10-1	<10-10	1.0 ± 0.1
	MG1655ΔtrxA	(9.4 ± 1.2) × 10-1	1.2 ± 0.2	(7.9 ± 1.9) × 10-1	(5.3 ± 1.2) × 10-1	<10-5	(7.4 ± 1.2) × 10-1	(9.1 ± 1.7) × 10-1
	MG1655fhuAΔL8ΔtrxA	<10-10	<10-10	(8.2 ± 2.1) × 10-1	<10-10	<10-5	<10-10	(7.8 ± 0.7) × 10-1
	W3110 (pWHU3640)	(7.9 ± 1.6) × 10-6	(5.2 ± 0.6) × 10-6	<10-5	(2.4 ± 0.3) × 10-1	(2.8 ± 0.2) × 10-3	(1.2 ± 0.2) × 10-6	<10-5
	W3110-PT	(1.7 ± 0.5) × 10-5	(2.6 ± 0.2) × 10-6	(6.5 ± 1.4) × 10-6	(6.0 ± 0.9) × 10-1	(4.8 ± 0.7) × 10-1	(7.9 ± 0.6) × 10-8	<10-6
	W3110-EPR	<10-10	<10-10	(1.1 ± 0.2) × 10-5	<10-10	<10-6	<10-10	<10-6
	W3110fhuAΔL8	<10-10	<10-10	1.3 ± 0.2	<10-10	(8.3 ± 0.3) × 10-1	<10-10	1.3 ± 0.3
	W3110ΔtrxA	2.0 ± 0.2	(5.3 ± 0.8) × 10-1	1.6 ± 0.3	2.4 ± 0.4	<10-5	2.7 ± 0.4	1.3 ± 0.1
	W3110fhuAΔL8ΔtrxA	<10-10	<10-10	1.7 ± 0.1	<10-10	<10-5	<10-10	2.0 ± 0.1
	MG1655 (DE3) (pWHU3640)	(1.2 ± 0.2) × 10-5	(1.3 ± 0.1) × 10-5	(5.3 ± 0.4) × 10-5	(9.1 ± 1.0) × 10-1	(8.3 ± 0.2) × 10-3	(8.6 ± 1.5) × 10-7	<10-5
	MG1655 (DE3)-PT	(1.7 ± 0.4) × 10-6	(2.1 ± 0.4) × 10-5	(2.6 ± 0.6) × 10-5	(4.4 ± 0.2) × 10-1	(8.2 ± 1.3) × 10-1	(6.2 ± 1.5) × 10-8	<10-6
	MG1655 (DE3)-EPR	<10-10	<10-10	(4.2 ± 0.2) × 10-5	<10-10	<10-6	<10-10	<10-6
	MG1655 (DE3)fhuAΔL8	<10-10	<10-10	2.3 ± 0.2	<10-10	1.7 ± 0.0	<10-10	1.2 ± 0.1
	MG1655 (DE3)ΔtrxA	1.2 ± 0.2	(5.5 ± 3.0) × 10-1	1.4 ± 0.1	1.1 ± 0.2	<10-5	(8.6 ± 2.7) × 10-1	1.2 ± 0.1
	MG1655 (DE3)fhuAΔL8ΔtrxA	<10-10	<10-10	2.1 ± 0.5	<10-10	<10-5	<10-10	1.2 ± 0.1
	JM109 (pWHU3640)	(4.8 ± 0.7) × 10-5	(1.6 ± 0.5) × 10-5	(6.7 ± 0.6) × 10-6	1.5 ± 0.2	*	(3.1 ± 0.2) × 10-6	<10-4
	BW25113 (pWHU3640)	(1.1 ± 0.1) × 10-6	(9.1 ± 1.9) × 10-7	<10-4	1.5 ± 0.1	(1.9 ± 0.4) × 10-3	(1.6 ± 0.5) × 10-7	<10-5
	OP50 (pWHU3640)	(8.1 ± 0.4) × 10-5	(2.1 ± 0.3) × 10-5	<10-5	(6.0 ± 0.5) × 10-1	(1.1 ± 0.1) × 10-1	(2.3 ± 0.3) × 10-4	*
	W (pWHU3640)	<10-4	<10-3	<10-2	<10-2	<10-3	<10-5	<10-1
	a EOP is calculated as the observed phage titer on wild-type E. coli strains divided by the phage titer on phage-resistant E. coli strains. All assays were performed at least three times.
	b 10-10 represents the limit of detection of this assay.
	* indicates that the coliphage did not infect this host.
	Source data are provided as a Source Data file.
