# Supplementary material for: Systematic strategies for developing phage resistant Escherichia coli strains
Source: Nat Commun. 2022 Aug 2;13:4491. doi: 10.1038/s41467-022-31934-9 (PMC9345386; doi:10.1038/s41467-022-31934-9)
Supplement: Supplementary file 4 — Supplementary Data 2 [file 41467_2022_31934_MOESM4_ESM.xlsx]

## Sheet: Sheet1
	Supplemantary Data 2. Strains and plasmids used in this study
	Strains, plasmid and phages	Characteristics	Sources or reference
	E. coli
	MG1655	E. coli K-12, F- λ- rph-1	PMID: 16738553
	MG1655-PT	MG1655 int(aslA-glmZ)::sspBCDE	this study
	MG1655fhuAΔL8	MG1655fhuA(Δ552–558 NSEG)a	this study
	MG1655ΔtrxA	MG1655 ΔtrxA	this study
	MG1655fhuAΔL8ΔtrxA	MG1655 fhuA(Δ552–558 NSEG) ΔtrxA	this study
	MG1655-EPR	MG1655 int(aslA-glmZ)::sspBCDE fhuA(Δ552–558 NSEG) ΔtrxA	this study
	MG1655 (DE3)	E. coli K-12, MG1655 with the DE3 prophage integrated	lab stock
	MG1655 (DE3)-PT	MG1655 (DE3) int(aslA-glmZ)::sspBCDE	this study
	MG1655 (DE3)fhuAΔL8	MG1655 (DE3) fhuA(Δ552–558 NSEG)	this study
	MG1655 (DE3)ΔtrxA	MG1655 (DE3) ΔtrxA	this study
	MG1655 (DE3)fhuAΔL8ΔtrxA	MG1655 (DE3) fhuA(Δ552–558 NSEG) ΔtrxA	this study
	MG1655 (DE3)-EPR	MG1655 (DE3) int(aslA-glmZ)::sspBCDE fhuA(Δ552–558 NSEG)ΔtrxA	this study
	W3110	E. coli K-12, F- λ- rpoS(Am) rph-1 Inv(rrnD-rrnE)	PMID: 16738553
	W3110-PT	W3110 int(aslA-glmZ)::sspBCDE	this study
	W3110fhuAΔL8	W3110 fhuA(Δ552–558 NSEG)	this study
	W3110ΔtrxA	W3110 ΔtrxA	this study
	W3110fhuAΔL8ΔtrxA	W3110 fhuA(Δ552–558 NSEG) ΔtrxA	this study
	W3110-EPR	W3110 int(aslA-glmZ)::sspBCDE fhuA(Δ552–558 NSEG) ΔtrxA	this study
	BW25113	E. coli K-12, Δ(araD-araB)567 ΔlacZ4787(::rrnB-3) λ- rph-1 Δ(rhaD-rhaB)568 hsdR514	PMID: 25323716
	JM109	E. coli K-12, endA1 recA1 gyrA96 thi hsdR17 (rk- mk+) relA1 supE44 Δ(lac-proAB) [F´ traD36 proAB lacIq ZΔM15]	lab stock
	W	E. coli W, ATCC 9637	PMID: 21208457
	DH10B	E. coli K-12, F- mcrA Δ(mrr-hsdRMS-mcrBC) φ80dlacZΔM15 ΔlacX74 recA1 endA1 araD139 Δ(ara leu)7697 galU galK rpsL nupG λ-	Invitrogen
	OP50	A mutant of E. coli B	Caenorhabditis Genetics
			Center
	3234/A	d(CPSC), GenBank: LCVH01000033	ATCC
	Plasmids
	pBluescript II SK(+)	Cloning vector, Ampr	PMID: 2555794
	pKD46	λ-Red recombinase expression, Ampr	PMID: 10829079
	pKD13	kan cassette template, Kanr	PMID: 10829079
	pCP20	FLP recombinase expression, Ampr and Cmr	PMID: 10829079
	pWHU3640	pBluescript II SK(+) derivative with an 8 kb HindIII-BamHI fragment carrying sspBCDE from E. coli 3234/A, Ampr	this work
	pWHU6401	pKOV derivative with a 6.5 kb BamHI-SalI fragment carrying sspBCD genome integration homologous recombination template, Kanr	this work
	pWHU6402	pKOV derivative with a 1.4 kb BamHI-SalI fragment carrying fhuA loop 8 deletion homologous recombination template, Kanr	this work
	pWHU6403	pKOV derivative with a 1.3 kb BamHI-SalI fragment carrying trxA in-frame deletion homologous recombination template, Kanr	this work
	pWHU6404	pET28a(+) derivative with a 0.6 kb NdeI-XhoI fragments carrying synthesized nsp8 gene, Kanr	this work
	a Numbers in parentheses correspond to encoded amino acid residues deleted by the mutation. The indicated peptide was inserted to prevent structural restrictions in β-barrel formation.
