# Supplementary material for: Systematic strategies for developing phage resistant Escherichia coli strains
Source: Nat Commun. 2022 Aug 2;13:4491. doi: 10.1038/s41467-022-31934-9 (PMC9345386; doi:10.1038/s41467-022-31934-9)
Supplement: Supplementary file 5 — Supplementary Data 3 [file 41467_2022_31934_MOESM5_ESM.xlsx]

## Sheet: Sheet1
	Supplementary Data 3 Primers used in this study
	Primers	Sequences
	Plasmid construction
	3640-sspBCDE-F	CGAGGTCGACGGTATCGATAAGCTTCGTTACTGATATGCGTAAATCCTTC
	3640-sspBCDE-R	CGGCCGCTCTAGAACTAGTGGATCCTTTCCTCATACGAAGCTCTATTAA
	Construction of engineered phage resistance strains
	sspBCD-KI-F1	TGCTTTCGCACCTGGGATCCGCTTGGTTGAGAATACGCCGAAGTT
	sspBCD-KI-R1	AGCTTATCGATACCGTCGACACCTGTTTGACATATCAACTGCGCCAGAGGTAGGATTGAAAACG
	sspBCD-KI-F2	CTGGCGCAGTTGATATGTCAAACAGGTGTCGACGGTATCGATAAGCT
	sspBCD-KI-R2	AACAGCATCAATAATCAACGCGATATAATAAGGATCCCCATGCTTGGTTGA
	sspBCD-KI-F3	CAACCAAGCATGGGGATCCTTATTATATCGCGTTGATTATTGATGCTGTT
	sspBCD-KI-R3	CGCGCCATTCTCCGGTCGACCGACGGTTTGATGTTAACGTTGC
	sspE-KI-F1	GGTGGCAAAGATAGCGCAGCCTTAG
	sspE-KI-R1	GGTCGACGGATCCCCGGAATGAAGAAGCAGCATAGCGTTTCGTAG
	sspE-KI-F2	CTACGAAACGCTATGCTGCTTCTTCATTCCGGGGATCCGTCGACCT
	sspE-KI-R2	GCATCAATAATCAACGCGATATAATAATGTAGGCTGGAGCTGCTTCG
	sspE-KI-F3	CGAAGCAGCTCCAGCCTACATTATTATATCGCGTTGATTATTGATGC
	sspE-KI-R3	CCTACTGCTGCCGATTCCTC
	fhuA-KO-F1	CACTATGACCTGCTTTCGCACCTGGGATCCGAAAACAAAACCTCGCAAAACAG
	fhuA-KO-R1	ACGCCGCCTTCAGAGTTATACACGGCACCAGTAACTACAAT
	fhuA-KO-F2	TGTATAACTCTGAAGGCGGCGTAGAAATCGAAGCGAAAGC
	fhuA-KO-R2	TACAGGGCGCGCGCCATTCTCCGGTCGACCAGCGGTTGGGCATCAAGAAGAA
	trxA-KO-F1	CACTATGACCTGCTTTCGCACCTGGGATCCTGGCGGAGAACAGCATGTTGAGG
	trxA-KO-R1	CGAACATGAAATTCCCTTACGCCAGCATATATAACTCCACAGGAATAAGCCTGGCGTGT
	trxA-KO-F2	ACACGCCAGGCTTATTCCTGTGGAGTTATATATGCTGGCGTAAGGGAATTTCATGTTCG
	trxA-KO-R2	TACAGGGCGCGCGCCATTCTCCGGTCGACAGGTAGGAGCTGTCTGCGGAACG
	qPCR primers
	sspBCD-F	ATTTTACTGGCAGCTCTTGC
	sspBCD-R	TAAGGCTGCGCTATCTTTGC
	sspE-F	ATGAGCAGCAGCCAATAGAA
	sspE-R	AAAGAAGGGAATGTGGGAAG
	gap-F	ACTTACGAGCAGATCAAAGC
	gap-R	AGTTTCACGAAGTTGTCGTT
