# Supplementary material for: Systematic strategies for developing phage resistant Escherichia coli strains
Source: Nat Commun. 2022 Aug 2;13:4491. doi: 10.1038/s41467-022-31934-9 (PMC9345386; doi:10.1038/s41467-022-31934-9)
Supplement: Supplementary file 7 — Source Data [file 41467_2022_31934_MOESM7_ESM.xlsx]

## Sheet: Fig. 1b-1c 
Figure 1b
	Uninfected growth
Time(h)	MG1655(SK+) PT-			MG1655(pWHU3640) PT+
	Replicate #1	Replicate #2	Replicate #3	Replicate #1	Replicate #2	Replicate #3
0	0.1478	0.1512	0.1509	0.1535	0.1554	0.1534
0.5	0.1932	0.2	0.198	0.1987	0.1998	0.1935
1	0.2307	0.2378	0.2375	0.2305	0.2292	0.2238
1.5	0.2492	0.2583	0.2575	0.2436	0.2416	0.2364
2	0.2623	0.2755	0.2727	0.2534	0.252	0.246
2.5	0.2806	0.2936	0.2906	0.2685	0.2662	0.2585
3	0.2927	0.3065	0.3031	0.2806	0.2775	0.2707
3.5	0.3038	0.3173	0.3143	0.2929	0.2891	0.2812
4	0.3118	0.3272	0.3237	0.3063	0.3022	0.2919
4.5	0.3193	0.3357	0.3321	0.3191	0.3143	0.3034
5	0.3267	0.344	0.3417	0.3298	0.3254	0.3116
5.5	0.3301	0.35	0.3481	0.3427	0.336	0.3213
6	0.333	0.3558	0.3547	0.3518	0.3451	0.3288
6.5	0.3341	0.3626	0.3607	0.3606	0.3516	0.3319
7	0.3366	0.3673	0.3677	0.3646	0.3547	0.3323
7.5	0.332	0.3667	0.3701	0.3703	0.3593	0.3309
8	0.3275	0.3655	0.3702	0.3737	0.3605	0.3284
8.5	0.322	0.3634	0.3698	0.3741	0.3579	0.3231
9	0.3181	0.3613	0.37	0.3742	0.3563	0.32
9.5	0.3146	0.3574	0.3674	0.3748	0.3537	0.3177
10	0.3127	0.3522	0.3659	0.3719	0.3486	0.3155
10.5	0.3072	0.344	0.3615	0.3652	0.3405	0.3094
11	0.2996	0.3354	0.3535	0.3574	0.3329	0.3038
11.5	0.2934	0.3266	0.3458	0.348	0.3248	0.2956
12	0.2854	0.3182	0.3367	0.3418	0.3182	0.2897
Figure 1c
	T1 infected
Time(h)	MG1655(SK+)PT- T1 MOI=0.05			MG1655(SK+)PT- T1 MOI=0.5			MG1655(SK+)PT- T1 MOI=5			MG1655(PT+) T1 MOI=0.05			MG1655(PT+) T1 MOI=0.5			MG1655(PT+) T1 MOI=5
	Replicate #1	Replicate #2	Replicate #3	Replicate #1	Replicate #2	Replicate #3	Replicate #1	Replicate #2	Replicate #3	Replicate #1	Replicate #2	Replicate #3	Replicate #1	Replicate #2	Replicate #3	Replicate #1	Replicate #2	Replicate #3
0	0.161	0.161	0.163	0.135	0.152	0.155	0.152	0.156	0.157	0.164	0.165	0.166	0.164	0.163	0.161	0.162	0.166	0.167
0.5	0.183	0.186	0.187	0.162	0.176	0.184	0.176	0.18	0.18	0.178	0.18	0.179	0.178	0.179	0.176	0.179	0.18	0.182
1	0.2	0.201	0.202	0.171	0.188	0.194	0.156	0.159	0.161	0.192	0.197	0.195	0.193	0.195	0.19	0.191	0.195	0.193
1.5	0.214	0.213	0.215	0.145	0.169	0.179	0.064	0.065	0.066	0.205	0.208	0.207	0.202	0.205	0.201	0.19	0.196	0.193
2	0.203	0.207	0.209	0.063	0.08	0.091	0.058	0.058	0.059	0.223	0.223	0.222	0.214	0.217	0.214	0.182	0.189	0.185
2.5	0.106	0.12	0.124	0.057	0.061	0.062	0.056	0.057	0.058	0.24	0.239	0.237	0.228	0.229	0.226	0.176	0.178	0.178
3	0.068	0.068	0.07	0.056	0.059	0.061	0.056	0.056	0.057	0.258	0.254	0.253	0.241	0.241	0.239	0.174	0.174	0.177
3.5	0.065	0.066	0.068	0.055	0.058	0.059	0.056	0.056	0.057	0.274	0.272	0.269	0.257	0.254	0.251	0.176	0.176	0.178
4	0.063	0.064	0.066	0.055	0.058	0.059	0.056	0.057	0.057	0.289	0.287	0.286	0.271	0.27	0.266	0.182	0.181	0.183
4.5	0.062	0.063	0.064	0.055	0.058	0.059	0.057	0.058	0.058	0.305	0.302	0.303	0.286	0.286	0.283	0.188	0.188	0.19
5	0.063	0.063	0.064	0.057	0.059	0.06	0.059	0.059	0.061	0.322	0.319	0.32	0.303	0.303	0.3	0.197	0.197	0.199
5.5	0.064	0.064	0.066	0.059	0.061	0.062	0.062	0.063	0.063	0.338	0.335	0.334	0.319	0.321	0.316	0.207	0.206	0.208
6	0.068	0.068	0.069	0.064	0.065	0.066	0.067	0.067	0.069	0.353	0.353	0.347	0.335	0.337	0.333	0.217	0.216	0.218
6.5	0.074	0.073	0.074	0.073	0.072	0.073	0.076	0.075	0.078	0.37	0.37	0.363	0.348	0.351	0.349	0.227	0.226	0.228
7	0.085	0.084	0.084	0.087	0.085	0.085	0.091	0.089	0.092	0.388	0.388	0.378	0.362	0.366	0.364	0.238	0.237	0.239
7.5	0.1	0.099	0.099	0.102	0.101	0.101	0.108	0.106	0.109	0.405	0.407	0.395	0.377	0.381	0.379	0.249	0.247	0.249
8	0.117	0.117	0.116	0.119	0.118	0.118	0.126	0.124	0.126	0.421	0.424	0.41	0.392	0.397	0.395	0.26	0.259	0.262
8.5	0.135	0.135	0.134	0.135	0.136	0.136	0.146	0.143	0.147	0.436	0.439	0.423	0.406	0.41	0.407	0.273	0.271	0.274
9	0.154	0.153	0.152	0.153	0.154	0.155	0.167	0.164	0.167	0.451	0.451	0.434	0.417	0.421	0.419	0.286	0.284	0.287
9.5	0.172	0.173	0.171	0.174	0.174	0.175	0.19	0.185	0.189	0.463	0.463	0.446	0.428	0.432	0.428	0.299	0.297	0.3
10	0.194	0.194	0.192	0.198	0.197	0.197	0.214	0.207	0.213	0.474	0.474	0.47	0.439	0.443	0.439	0.313	0.31	0.314
10.5	0.219	0.218	0.216	0.223	0.224	0.223	0.243	0.235	0.241	0.484	0.485	0.482	0.45	0.455	0.449	0.326	0.323	0.327
11	0.245	0.244	0.243	0.248	0.251	0.251	0.273	0.264	0.27	0.494	0.495	0.493	0.471	0.466	0.458	0.338	0.336	0.34
11.5	0.271	0.27	0.269	0.277	0.278	0.279	0.302	0.292	0.3	0.502	0.503	0.502	0.484	0.485	0.466	0.351	0.349	0.352
12	0.297	0.297	0.295	0.309	0.308	0.309	0.335	0.323	0.332	0.51	0.511	0.51	0.493	0.495	0.475	0.364	0.36	0.365
	JMPW2 infected
Time(h)	MG1655(SK+)PT- JMPW2 MOI=0.05			MG1655(SK+)PT- JMPW2 MOI=0.5			MG1655(SK+)PT- JMPW2 MOI=5			MG1655(PT+) JMPW2 MOI=0.05			MG1655(PT+) JMPW2 MOI=0.5			MG1655(PT+) JMPW2 MOI=5
	Replicate #1	Replicate #2	Replicate #3	Replicate #1	Replicate #2	Replicate #3	Replicate #1	Replicate #2	Replicate #3	Replicate #1	Replicate #2	Replicate #3	Replicate #1	Replicate #2	Replicate #3	Replicate #1	Replicate #2	Replicate #3
0	0.1617	0.1557	0.1547	0.1614	0.1625	0.155	0.1649	0.1662	0.1563	0.1387	0.1384	0.1413	0.1423	0.1429	0.1418	0.139	0.1411	0.1388
0.5	0.1923	0.1814	0.1856	0.1918	0.1928	0.1848	0.1825	0.1818	0.1716	0.1668	0.1688	0.1695	0.1676	0.1681	0.1681	0.1609	0.1596	0.1601
1	0.2164	0.1995	0.2035	0.1967	0.1965	0.1865	0.1069	0.1064	0.0989	0.1845	0.1863	0.1869	0.1832	0.184	0.1849	0.1617	0.1603	0.1595
1.5	0.2106	0.1918	0.1929	0.1044	0.1034	0.0926	0.058	0.0585	0.0578	0.1979	0.1992	0.2004	0.189	0.1901	0.1892	0.1224	0.1213	0.1209
2	0.1462	0.1228	0.1187	0.0574	0.058	0.0568	0.0564	0.0568	0.0563	0.2104	0.2123	0.2132	0.1954	0.195	0.1942	0.0969	0.0954	0.0952
2.5	0.0608	0.0591	0.0601	0.0561	0.0567	0.0558	0.0556	0.0558	0.0556	0.2256	0.2273	0.2277	0.2062	0.2047	0.2037	0.0838	0.0827	0.0829
3	0.0584	0.0575	0.0582	0.0558	0.0561	0.0552	0.055	0.0553	0.0549	0.2413	0.2421	0.2423	0.2183	0.2158	0.2138	0.0789	0.078	0.0781
3.5	0.0573	0.0565	0.0576	0.0551	0.0557	0.0548	0.0549	0.0551	0.0547	0.2557	0.2561	0.2559	0.2296	0.227	0.2249	0.0778	0.0773	0.0777
4	0.0566	0.056	0.0569	0.0548	0.0551	0.0544	0.0544	0.0549	0.0547	0.2694	0.2689	0.2682	0.2409	0.238	0.2355	0.0789	0.0789	0.0793
4.5	0.0562	0.0559	0.0567	0.0545	0.0551	0.0542	0.0544	0.0549	0.0547	0.2832	0.282	0.281	0.2538	0.2506	0.2477	0.0817	0.0817	0.082
5	0.056	0.0555	0.0563	0.0542	0.0548	0.0541	0.0543	0.0548	0.0543	0.2978	0.2967	0.2946	0.2677	0.2638	0.2598	0.0852	0.0854	0.0856
5.5	0.0559	0.0555	0.0564	0.0544	0.0549	0.0541	0.0546	0.0549	0.0546	0.312	0.3115	0.3088	0.2809	0.2774	0.2736	0.0897	0.0901	0.0903
6	0.0559	0.0556	0.0563	0.0544	0.055	0.0544	0.0545	0.055	0.0548	0.3256	0.3248	0.3223	0.2942	0.2908	0.2867	0.0948	0.0951	0.0956
6.5	0.0558	0.0554	0.0564	0.0544	0.0551	0.0543	0.0548	0.0553	0.0549	0.3387	0.338	0.3347	0.3073	0.3034	0.2986	0.1002	0.101	0.1013
7	0.0562	0.0558	0.0566	0.0547	0.0552	0.0546	0.0549	0.0555	0.055	0.3533	0.3524	0.3491	0.3183	0.3162	0.3109	0.1064	0.1078	0.1081
7.5	0.056	0.0555	0.0564	0.0544	0.0552	0.0544	0.0549	0.0552	0.0549	0.3712	0.3702	0.3662	0.3298	0.329	0.3241	0.1133	0.1148	0.1148
8	0.0565	0.0558	0.0567	0.0548	0.0557	0.0547	0.055	0.0558	0.0553	0.3887	0.3875	0.3834	0.3463	0.3457	0.34	0.1208	0.123	0.1226
8.5	0.0564	0.0557	0.0566	0.0547	0.0556	0.0545	0.055	0.0556	0.0553	0.4063	0.4052	0.4002	0.3633	0.3616	0.3556	0.1283	0.1301	0.13
9	0.0565	0.0554	0.0567	0.0545	0.0556	0.0546	0.0553	0.0553	0.0553	0.4219	0.4211	0.4162	0.3803	0.3755	0.3709	0.1366	0.1381	0.1379
9.5	0.0567	0.0559	0.057	0.0549	0.0559	0.055	0.0551	0.0559	0.0558	0.4319	0.4354	0.4308	0.3953	0.3876	0.3838	0.1442	0.1457	0.1454
10	0.0565	0.0559	0.0569	0.0545	0.0555	0.0548	0.0556	0.0558	0.0557	0.4404	0.4483	0.4441	0.4053	0.3978	0.3936	0.1517	0.1533	0.1531
10.5	0.0564	0.0557	0.057	0.0547	0.0557	0.055	0.0554	0.0565	0.0561	0.4489	0.4607	0.457	0.4164	0.4084	0.4049	0.1592	0.1611	0.1604
11	0.0566	0.0559	0.0571	0.0547	0.0557	0.0552	0.0557	0.0566	0.0569	0.4572	0.4716	0.4682	0.4278	0.4198	0.4161	0.1669	0.169	0.1687
11.5	0.0566	0.0561	0.0572	0.055	0.056	0.0556	0.056	0.0571	0.0574	0.4691	0.4778	0.4784	0.4394	0.4328	0.4282	0.1753	0.1772	0.1767
12	0.0568	0.0564	0.0575	0.0551	0.0566	0.0561	0.0565	0.0578	0.0584	0.4809	0.4823	0.4879	0.4494	0.445	0.4394	0.184	0.1861	0.1853
	T4 infected
Time(h)	MG1655(SK+)PT- T4 MOI=0.05			MG1655(SK+)PT- T4 MOI=0.5			MG1655(SK+)PT- T4 MOI=5			MG1655(PT+) T4 MOI=0.05			MG1655(PT+) T4 MOI=0.5			MG1655(PT+) T4 MOI=5
	Replicate #1	Replicate #2	Replicate #3	Replicate #1	Replicate #2	Replicate #3	Replicate #1	Replicate #2	Replicate #3	Replicate #1	Replicate #2	Replicate #3	Replicate #1	Replicate #2	Replicate #3	Replicate #1	Replicate #2	Replicate #3
0	0.1617	0.1643	0.1655	0.162	0.1635	0.1671	0.1614	0.1608	0.168	0.1576	0.1591	0.158	0.1559	0.1573	0.1567	0.1587	0.1564	0.1584
0.5	0.1896	0.1927	0.1932	0.1821	0.1842	0.1866	0.1698	0.1671	0.1712	0.1757	0.1779	0.1772	0.1689	0.1707	0.1711	0.1546	0.1553	0.156
1	0.2147	0.2156	0.2164	0.2005	0.2001	0.2046	0.1677	0.1659	0.1694	0.1839	0.1896	0.1881	0.1714	0.1734	0.1731	0.1484	0.1494	0.1514
1.5	0.2271	0.2256	0.228	0.1952	0.1971	0.1989	0.1466	0.1457	0.149	0.1987	0.2062	0.2061	0.1826	0.1854	0.184	0.1483	0.1492	0.1528
2	0.2304	0.2329	0.2343	0.1859	0.1875	0.1897	0.1335	0.1332	0.1362	0.2129	0.2185	0.2198	0.1936	0.1968	0.1943	0.1485	0.1492	0.1525
2.5	0.2416	0.2432	0.24	0.174	0.1757	0.1766	0.1215	0.1216	0.1245	0.2271	0.2291	0.2301	0.2048	0.2076	0.2046	0.1489	0.1493	0.1524
3	0.2477	0.2506	0.2473	0.1634	0.1654	0.1667	0.1139	0.1123	0.115	0.2404	0.2393	0.2409	0.2158	0.218	0.2144	0.1504	0.1507	0.1536
3.5	0.2494	0.2507	0.2493	0.1595	0.1606	0.1617	0.1093	0.1085	0.1105	0.2523	0.25	0.2516	0.2277	0.2294	0.2244	0.1524	0.1523	0.1551
4	0.2484	0.2498	0.247	0.1569	0.1577	0.1587	0.1057	0.1047	0.1067	0.2641	0.2605	0.2624	0.2388	0.2402	0.2348	0.1552	0.1549	0.1574
4.5	0.2432	0.244	0.2412	0.1557	0.1561	0.1575	0.1027	0.1017	0.1034	0.2758	0.271	0.2728	0.2487	0.25	0.2449	0.1584	0.1574	0.1601
5	0.2379	0.2396	0.237	0.1559	0.1556	0.1571	0.0998	0.0989	0.1008	0.2893	0.2829	0.2837	0.258	0.2599	0.2547	0.1623	0.1609	0.1631
5.5	0.2342	0.2351	0.2331	0.1564	0.1567	0.1578	0.0989	0.0974	0.0989	0.3058	0.2971	0.2982	0.2697	0.2712	0.2657	0.1674	0.1665	0.1689
6	0.23	0.2313	0.2296	0.1565	0.1571	0.1581	0.0972	0.0963	0.0979	0.3236	0.3119	0.3124	0.2803	0.2815	0.2771	0.1709	0.1711	0.1742
6.5	0.229	0.2306	0.229	0.1578	0.1572	0.1585	0.097	0.0963	0.0975	0.3414	0.3268	0.3268	0.2915	0.2914	0.288	0.1746	0.1747	0.1781
7	0.23	0.2311	0.2295	0.1571	0.1576	0.159	0.097	0.0964	0.0965	0.3583	0.3411	0.3405	0.3033	0.3036	0.3006	0.1783	0.1781	0.1816
7.5	0.2306	0.2312	0.23	0.1579	0.1581	0.1594	0.0978	0.0972	0.0993	0.3755	0.3572	0.3556	0.3153	0.3157	0.3135	0.182	0.1819	0.1853
8	0.2329	0.2328	0.2317	0.1579	0.1587	0.1599	0.0997	0.0988	0.1021	0.3919	0.3739	0.3716	0.3277	0.3283	0.3274	0.186	0.1863	0.1895
8.5	0.236	0.2358	0.2346	0.1584	0.1592	0.1602	0.1029	0.1028	0.1046	0.407	0.3902	0.387	0.3405	0.3399	0.3411	0.1904	0.1906	0.1937
9	0.2385	0.2382	0.2372	0.1593	0.1591	0.1611	0.1071	0.106	0.1097	0.4232	0.4075	0.4043	0.3548	0.3531	0.3549	0.1951	0.195	0.1987
9.5	0.2406	0.24	0.2391	0.1584	0.1603	0.1601	0.1116	0.111	0.1153	0.4364	0.4224	0.42	0.3656	0.3654	0.3676	0.1997	0.1999	0.2034
10	0.2422	0.2417	0.2403	0.158	0.1606	0.1605	0.1165	0.1177	0.12	0.448	0.4356	0.4337	0.3758	0.376	0.3758	0.2052	0.2049	0.2087
10.5	0.244	0.2434	0.2416	0.1591	0.1607	0.1606	0.1222	0.1228	0.1263	0.4595	0.4481	0.447	0.3857	0.3866	0.3835	0.2111	0.21	0.2142
11	0.2464	0.2456	0.2425	0.1582	0.1606	0.1602	0.1273	0.1289	0.1328	0.467	0.4606	0.46	0.396	0.3964	0.3947	0.2177	0.2157	0.2209
11.5	0.2476	0.2472	0.2439	0.158	0.1611	0.1609	0.1341	0.1352	0.1397	0.4736	0.4722	0.4721	0.406	0.4069	0.4031	0.2255	0.2227	0.2294
12	0.2488	0.2493	0.2451	0.1577	0.1604	0.161	0.1398	0.1424	0.1468	0.4815	0.4826	0.4831	0.4155	0.4173	0.414	0.2343	0.2302	0.2377
	T5 infected
Time(h)	MG1655(SK+)PT- T5 MOI=0.05			MG1655(SK+)PT- T5 MOI=0.5			MG1655(SK+)PT- T5 MOI=5			MG1655(PT+) T5 MOI=0.05			MG1655(PT+) T5 MOI=0.5			MG1655(PT+) T5 MOI=5
	Replicate #1	Replicate #2	Replicate #3	Replicate #1	Replicate #2	Replicate #3	Replicate #1	Replicate #2	Replicate #3	Replicate #1	Replicate #2	Replicate #3	Replicate #1	Replicate #2	Replicate #3	Replicate #1	Replicate #2	Replicate #3
0	0.1473	0.1485	0.1471	0.1453	0.1465	0.1462	0.1457	0.1481	0.1485	0.1492	0.1472	0.1458	0.1438	0.1453	0.1473	0.1475	0.1447	0.145
0.5	0.1785	0.1789	0.1759	0.1752	0.176	0.1781	0.1708	0.1708	0.1742	0.1794	0.1791	0.1764	0.1752	0.177	0.1795	0.1716	0.172	0.1733
1	0.205	0.203	0.1951	0.1969	0.1955	0.2014	0.1795	0.18	0.185	0.1967	0.1973	0.1925	0.1973	0.1936	0.1964	0.1809	0.1818	0.1831
1.5	0.213	0.2145	0.2089	0.2056	0.2064	0.2085	0.1863	0.1876	0.1925	0.2103	0.2079	0.2057	0.2073	0.2047	0.2067	0.1901	0.1897	0.1924
2	0.226	0.2276	0.2267	0.2156	0.217	0.2184	0.1767	0.178	0.1797	0.2268	0.2235	0.2223	0.2149	0.2164	0.2155	0.1749	0.1738	0.1743
2.5	0.2405	0.2423	0.2429	0.2192	0.2203	0.2223	0.1515	0.1524	0.1538	0.2417	0.2377	0.2364	0.2177	0.2191	0.2177	0.1389	0.1373	0.14
3	0.2522	0.2536	0.2567	0.2169	0.2187	0.2199	0.1249	0.1259	0.1288	0.254	0.2492	0.2476	0.2163	0.2176	0.2152	0.111	0.1099	0.11
3.5	0.2645	0.2639	0.2709	0.2121	0.2138	0.2136	0.1025	0.1031	0.1042	0.2657	0.2592	0.2576	0.2114	0.2134	0.2097	0.0934	0.092	0.0916
4	0.2749	0.2729	0.2784	0.1897	0.1939	0.1976	0.0906	0.0915	0.0922	0.2744	0.269	0.2654	0.1959	0.1928	0.1882	0.0824	0.0816	0.0814
4.5	0.277	0.2794	0.2771	0.1607	0.1664	0.1714	0.0857	0.0866	0.0868	0.2787	0.2734	0.2693	0.1691	0.1651	0.1613	0.0796	0.0788	0.0785
5	0.2667	0.2738	0.2659	0.1366	0.1443	0.1505	0.0806	0.0812	0.0816	0.275	0.2704	0.2648	0.1497	0.1446	0.1404	0.0775	0.0766	0.0764
5.5	0.2469	0.257	0.2471	0.1252	0.1318	0.1367	0.0756	0.0766	0.0769	0.265	0.2622	0.2533	0.1329	0.1295	0.1254	0.0749	0.0742	0.074
6	0.2221	0.2354	0.2257	0.1184	0.1263	0.1315	0.0735	0.0743	0.0748	0.2486	0.242	0.2359	0.1259	0.1228	0.1185	0.0735	0.0731	0.0732
6.5	0.1992	0.2143	0.2056	0.1089	0.1181	0.1247	0.073	0.0738	0.0742	0.2287	0.2243	0.2161	0.1191	0.1156	0.1106	0.0729	0.0726	0.0728
7	0.1766	0.1935	0.1857	0.0969	0.1061	0.1132	0.073	0.0737	0.0741	0.2092	0.2035	0.1972	0.1094	0.1062	0.1017	0.0728	0.0724	0.0729
7.5	0.1643	0.1797	0.1762	0.0889	0.0946	0.1004	0.0728	0.0734	0.0741	0.1888	0.1827	0.177	0.0988	0.0961	0.0934	0.0726	0.0722	0.0726
8	0.1473	0.1677	0.165	0.087	0.0897	0.0933	0.0727	0.0735	0.074	0.1735	0.1676	0.1633	0.0911	0.0902	0.089	0.0725	0.0721	0.0726
8.5	0.1267	0.1475	0.1453	0.0867	0.0885	0.0915	0.0726	0.0733	0.0741	0.1576	0.1524	0.1475	0.0882	0.088	0.0877	0.0726	0.073	0.0724
9	0.1126	0.1264	0.124	0.0867	0.0887	0.0914	0.0728	0.0733	0.0741	0.1378	0.1327	0.1285	0.0873	0.0875	0.0874	0.0722	0.0719	0.0726
9.5	0.1079	0.1147	0.1122	0.0868	0.0885	0.0911	0.0724	0.073	0.0739	0.1205	0.1212	0.1131	0.0871	0.0873	0.0873	0.0721	0.0753	0.0722
10	0.1066	0.1115	0.1084	0.0866	0.0884	0.0909	0.0722	0.0727	0.0738	0.1106	0.1071	0.105	0.0871	0.0873	0.0872	0.072	0.0716	0.0721
10.5	0.1064	0.1109	0.1076	0.0868	0.0886	0.0913	0.0725	0.0726	0.0736	0.1072	0.1045	0.103	0.0872	0.0873	0.0874	0.072	0.0714	0.0723
11	0.1062	0.1105	0.1074	0.0865	0.0882	0.0909	0.072	0.0724	0.0737	0.1058	0.1032	0.1019	0.087	0.0871	0.087	0.0715	0.0711	0.0717
11.5	0.1063	0.1106	0.1076	0.0867	0.0888	0.0913	0.0722	0.0725	0.0735	0.1057	0.1032	0.1021	0.0873	0.0873	0.0872	0.0718	0.0713	0.0719
12	0.106	0.1103	0.107	0.0864	0.0881	0.091	0.0715	0.0722	0.0731	0.1053	0.1028	0.1016	0.0868	0.0869	0.0871	0.0715	0.0711	0.0715
	T7 infected
Time(h)	MG1655(SK+)PT- T7 MOI=0.05			MG1655(SK+)PT- T7 MOI=0.5			MG1655(SK+)PT- T7 MOI=5			MG1655(PT+) T7 MOI=0.05			MG1655(PT+) T7 MOI=0.5			MG1655(PT+) T7 MOI=5
	Replicate #1	Replicate #2	Replicate #3	Replicate #1	Replicate #2	Replicate #3	Replicate #1	Replicate #2	Replicate #3	Replicate #1	Replicate #2	Replicate #3	Replicate #1	Replicate #2	Replicate #3	Replicate #1	Replicate #2	Replicate #3
0	0.1119	0.1138	0.1164	0.1136	0.1143	0.1145	0.1155	0.1145	0.1151	0.1316	0.1338	0.1315	0.1317	0.1326	0.1302	0.1336	0.1347	0.133
0.5	0.1237	0.1257	0.1267	0.1262	0.1251	0.1246	0.1257	0.1257	0.1269	0.1448	0.143	0.1409	0.1428	0.1433	0.1406	0.1419	0.1391	0.1432
1	0.1458	0.1467	0.1483	0.1473	0.1464	0.1458	0.1471	0.147	0.1474	0.1618	0.1636	0.162	0.1646	0.1648	0.1612	0.1643	0.161	0.1614
1.5	0.1695	0.1708	0.1717	0.1697	0.1691	0.1685	0.1649	0.1635	0.1622	0.1827	0.1856	0.1851	0.1879	0.1878	0.184	0.1883	0.1841	0.1831
2	0.1914	0.1908	0.1921	0.1686	0.1613	0.1559	0.1195	0.1129	0.1085	0.2002	0.205	0.2063	0.2076	0.2075	0.205	0.2083	0.2044	0.2031
2.5	0.1689	0.1649	0.1621	0.0893	0.0832	0.0813	0.0781	0.0775	0.0768	0.2146	0.2206	0.2236	0.2245	0.224	0.2223	0.2256	0.2218	0.2188
3	0.085	0.0852	0.0855	0.0795	0.0792	0.0782	0.0758	0.0755	0.0752	0.2317	0.2398	0.2452	0.2438	0.243	0.244	0.2458	0.2422	0.2391
3.5	0.0822	0.0829	0.0835	0.0779	0.0776	0.0768	0.0744	0.0737	0.0735	0.2449	0.2541	0.2608	0.2585	0.2576	0.261	0.261	0.257	0.2529
4	0.0809	0.0819	0.0819	0.0768	0.0762	0.0755	0.0732	0.0727	0.0721	0.2568	0.2671	0.2749	0.273	0.2711	0.2768	0.2746	0.2714	0.266
4.5	0.0803	0.0811	0.0811	0.0759	0.0756	0.0748	0.0721	0.0716	0.0711	0.2697	0.2818	0.2902	0.2884	0.2858	0.2918	0.2882	0.2858	0.2781
5	0.0795	0.0802	0.0806	0.0752	0.0749	0.0741	0.0714	0.0708	0.0702	0.2825	0.2965	0.3061	0.305	0.301	0.3081	0.2985	0.2983	0.2885
5.5	0.079	0.0796	0.0796	0.0746	0.0743	0.0734	0.0708	0.0701	0.0695	0.2958	0.3114	0.3217	0.3193	0.3145	0.3227	0.3006	0.3025	0.2927
6	0.0782	0.0792	0.079	0.0739	0.0739	0.0731	0.07	0.0697	0.0692	0.3059	0.3234	0.3341	0.331	0.3259	0.3349	0.2845	0.2933	0.2817
6.5	0.0779	0.0785	0.0785	0.0732	0.0731	0.0727	0.0696	0.0693	0.0687	0.3156	0.3361	0.346	0.3424	0.3362	0.3452	0.2447	0.2624	0.2481
7	0.0773	0.0781	0.0779	0.073	0.073	0.0723	0.0693	0.0688	0.068	0.3277	0.3509	0.3603	0.3504	0.347	0.3569	0.1829	0.2022	0.1909
7.5	0.0769	0.0778	0.0778	0.0723	0.0728	0.072	0.0687	0.0684	0.0678	0.3371	0.3615	0.371	0.3487	0.3492	0.3628	0.1449	0.1507	0.1465
8	0.0766	0.0776	0.0774	0.0722	0.0725	0.0716	0.0687	0.0683	0.0679	0.3431	0.3706	0.3792	0.3356	0.342	0.364	0.1383	0.1397	0.1374
8.5	0.0762	0.0775	0.0772	0.0719	0.072	0.0712	0.0682	0.0681	0.0674	0.3494	0.3798	0.3877	0.3031	0.3144	0.3584	0.136	0.1371	0.1345
9	0.0758	0.0772	0.077	0.0717	0.0721	0.0713	0.0681	0.0678	0.0674	0.3555	0.3886	0.3946	0.2489	0.2633	0.3426	0.1354	0.1362	0.1333
9.5	0.0753	0.0771	0.0764	0.0712	0.0717	0.071	0.0678	0.0676	0.0671	0.3571	0.397	0.3998	0.1952	0.2046	0.3117	0.1345	0.1353	0.1324
10	0.0753	0.0766	0.0763	0.0708	0.0715	0.0708	0.0678	0.0673	0.067	0.3554	0.4059	0.4032	0.1723	0.1745	0.2677	0.1339	0.1346	0.132
10.5	0.075	0.0763	0.0761	0.0708	0.0714	0.0704	0.0674	0.0669	0.0666	0.3478	0.4125	0.4033	0.1661	0.1666	0.2188	0.1332	0.1341	0.1313
11	0.0745	0.0762	0.0757	0.0704	0.071	0.0703	0.0671	0.0668	0.0666	0.3407	0.4149	0.3997	0.1643	0.1646	0.1851	0.1326	0.1334	0.1311
11.5	0.0744	0.0759	0.0757	0.0703	0.071	0.0702	0.0671	0.0667	0.0665	0.3063	0.4174	0.3947	0.1634	0.1634	0.1735	0.1325	0.1331	0.1309
12	0.0739	0.0759	0.0752	0.0701	0.0707	0.0701	0.0668	0.0666	0.0663	0.261	0.4196	0.3857	0.1624	0.1625	0.1702	0.1319	0.1329	0.1301
	EEP infected
	MG1655(SK+)PT- EEP MOI=0.05			MG1655(SK+)PT- EEP MOI=0.5			MG1655(SK+)PT- EEP MOI=5			MG1655(PT+) EEP MOI=0.05			MG1655(PT+) EEP MOI=0.5			MG1655(PT+) EEP MOI=5
Time(h)	Replicate #1	Replicate #2	Replicate #3	Replicate #1	Replicate #2	Replicate #3	Replicate #1	Replicate #2	Replicate #3	Replicate #1	Replicate #2	Replicate #3	Replicate #1	Replicate #2	Replicate #3	Replicate #1	Replicate #2	Replicate #3
0	0.16	0.162	0.164	0.16	0.159	0.161	0.16	0.161	0.161	0.157	0.156	0.154	0.152	0.156	0.16	0.158	0.156	0.156
0.5	0.186	0.185	0.189	0.186	0.187	0.187	0.184	0.184	0.184	0.181	0.183	0.181	0.178	0.178	0.186	0.176	0.178	0.177
1	0.202	0.201	0.205	0.202	0.201	0.204	0.175	0.174	0.173	0.2	0.202	0.201	0.198	0.198	0.209	0.194	0.194	0.197
1.5	0.217	0.217	0.221	0.209	0.207	0.208	0.128	0.128	0.127	0.215	0.216	0.216	0.213	0.212	0.222	0.209	0.209	0.214
2	0.234	0.234	0.238	0.216	0.213	0.214	0.095	0.096	0.093	0.231	0.231	0.232	0.228	0.227	0.236	0.221	0.221	0.227
2.5	0.245	0.247	0.251	0.191	0.192	0.192	0.077	0.078	0.077	0.246	0.246	0.247	0.242	0.242	0.248	0.231	0.23	0.238
3	0.251	0.253	0.255	0.145	0.145	0.143	0.076	0.076	0.075	0.261	0.26	0.261	0.254	0.254	0.258	0.238	0.236	0.246
3.5	0.238	0.238	0.24	0.1	0.103	0.101	0.074	0.075	0.074	0.273	0.273	0.274	0.266	0.266	0.267	0.244	0.24	0.253
4	0.203	0.2	0.2	0.078	0.079	0.078	0.074	0.074	0.074	0.285	0.284	0.286	0.275	0.276	0.276	0.248	0.245	0.259
4.5	0.151	0.146	0.145	0.075	0.076	0.076	0.073	0.075	0.074	0.298	0.296	0.298	0.285	0.286	0.285	0.25	0.248	0.265
5	0.107	0.104	0.102	0.072	0.074	0.074	0.074	0.075	0.075	0.311	0.309	0.312	0.295	0.297	0.294	0.253	0.251	0.267
5.5	0.083	0.083	0.084	0.071	0.073	0.072	0.074	0.075	0.075	0.324	0.322	0.325	0.306	0.308	0.304	0.256	0.253	0.268
6	0.079	0.079	0.08	0.071	0.072	0.072	0.075	0.075	0.075	0.337	0.333	0.337	0.315	0.317	0.313	0.259	0.255	0.268
6.5	0.076	0.076	0.077	0.071	0.072	0.072	0.074	0.075	0.075	0.35	0.346	0.35	0.324	0.326	0.321	0.261	0.256	0.267
7	0.075	0.075	0.076	0.071	0.072	0.072	0.074	0.075	0.076	0.367	0.362	0.366	0.335	0.337	0.331	0.262	0.259	0.264
7.5	0.074	0.075	0.076	0.071	0.072	0.072	0.074	0.075	0.075	0.384	0.378	0.382	0.346	0.348	0.341	0.261	0.26	0.262
8	0.074	0.074	0.076	0.071	0.072	0.073	0.074	0.075	0.075	0.399	0.393	0.397	0.358	0.36	0.352	0.26	0.259	0.259
8.5	0.074	0.074	0.075	0.071	0.072	0.074	0.073	0.075	0.075	0.414	0.408	0.413	0.368	0.371	0.364	0.257	0.257	0.256
9	0.074	0.074	0.076	0.071	0.072	0.072	0.073	0.075	0.075	0.429	0.425	0.429	0.377	0.38	0.376	0.255	0.256	0.253
9.5	0.073	0.074	0.075	0.071	0.072	0.072	0.073	0.074	0.075	0.443	0.438	0.443	0.387	0.39	0.386	0.252	0.253	0.25
10	0.074	0.074	0.076	0.07	0.072	0.074	0.073	0.074	0.074	0.455	0.451	0.455	0.398	0.4	0.398	0.25	0.251	0.247
10.5	0.074	0.074	0.076	0.07	0.072	0.072	0.072	0.073	0.074	0.467	0.463	0.467	0.407	0.409	0.408	0.247	0.248	0.244
11	0.073	0.074	0.076	0.07	0.071	0.072	0.072	0.073	0.074	0.478	0.475	0.477	0.415	0.418	0.417	0.244	0.246	0.241
11.5	0.073	0.074	0.076	0.07	0.071	0.071	0.071	0.073	0.073	0.487	0.484	0.487	0.423	0.426	0.426	0.242	0.243	0.239
12	0.073	0.074	0.075	0.069	0.07	0.071	0.071	0.072	0.073	0.494	0.492	0.495	0.431	0.433	0.434	0.239	0.24	0.237
	Lambda infected
Time(h)	MG1655(SK+) lambda MOI=0.05			MG1655(SK+) lambda MOI=0.5			MG1655(SK+) lambda MOI=5			MG1655(PT+) lambda MOI=0.05			MG1655(PT+) lambda MOI=0.5			MG1655(PT+) lambda MOI=5
	Replicate #1	Replicate #2	Replicate #3	Replicate #1	Replicate #2	Replicate #3	Replicate #1	Replicate #2	Replicate #3	Replicate #1	Replicate #2	Replicate #3	Replicate #1	Replicate #2	Replicate #3	Replicate #1	Replicate #2	Replicate #3
0	0.1324	0.1336	0.138	0.1362	0.131	0.1346	0.1409	0.1391	0.1428	0.1486	0.146	0.1477	0.1493	0.151	0.1462	0.1512	0.1511	0.1541
0.5	0.1594	0.1632	0.1624	0.1665	0.1623	0.1632	0.1671	0.1647	0.1675	0.1699	0.1682	0.1698	0.17	0.171	0.1683	0.1717	0.174	0.175
1	0.2051	0.2115	0.2096	0.2163	0.2102	0.2143	0.1973	0.1953	0.1992	0.2105	0.2097	0.2111	0.2125	0.2147	0.2101	0.2104	0.2127	0.2139
1.5	0.2399	0.2152	0.2433	0.1993	0.1963	0.1856	0.136	0.1288	0.1363	0.2312	0.2305	0.2315	0.2446	0.249	0.2428	0.2398	0.2422	0.2432
2	0.0998	0.0624	0.0608	0.1059	0.166	0.0838	0.0873	0.0714	0.0826	0.2558	0.2552	0.256	0.2627	0.2671	0.2602	0.2611	0.2632	0.2648
2.5	0.0955	0.0588	0.0874	0.0702	0.0887	0.0652	0.0657	0.0644	0.0667	0.2827	0.2822	0.283	0.2759	0.281	0.2727	0.2336	0.2359	0.236
3	0.0671	0.0583	0.0665	0.0676	0.0785	0.0634	0.0638	0.0642	0.0654	0.3017	0.3015	0.3025	0.2803	0.2856	0.2766	0.2062	0.2073	0.208
3.5	0.0646	0.0584	0.0645	0.0667	0.0755	0.0631	0.0644	0.0645	0.0661	0.3175	0.3169	0.3188	0.2823	0.2878	0.2798	0.1917	0.1922	0.1914
4	0.0639	0.0591	0.0639	0.067	0.0741	0.0633	0.065	0.0649	0.0663	0.3325	0.3323	0.3336	0.2851	0.2908	0.2825	0.1836	0.184	0.1856
4.5	0.0638	0.0593	0.0642	0.0671	0.0732	0.0635	0.065	0.0651	0.0666	0.3487	0.3487	0.3495	0.287	0.2938	0.2849	0.1802	0.1822	0.1828
5	0.0637	0.0596	0.0642	0.0671	0.0726	0.0637	0.0652	0.0652	0.0667	0.3631	0.3633	0.3649	0.2891	0.2958	0.287	0.1814	0.1827	0.1834
5.5	0.064	0.0599	0.0646	0.0671	0.0721	0.0639	0.0654	0.0652	0.067	0.3756	0.3755	0.3765	0.289	0.2972	0.2879	0.1833	0.1848	0.1858
6	0.0641	0.0603	0.0648	0.0672	0.0716	0.0642	0.0654	0.0656	0.0669	0.3871	0.3871	0.3881	0.2899	0.2966	0.2882	0.187	0.1887	0.1906
6.5	0.0641	0.0611	0.065	0.0675	0.0711	0.0645	0.0658	0.0657	0.0674	0.3973	0.3971	0.3985	0.2917	0.299	0.2908	0.1915	0.1937	0.1954
7	0.0645	0.0623	0.0654	0.068	0.0712	0.065	0.0661	0.066	0.0678	0.407	0.407	0.4082	0.295	0.3023	0.2943	0.1979	0.2004	0.2024
7.5	0.0644	0.064	0.0654	0.0682	0.0713	0.0658	0.0663	0.0662	0.0679	0.4194	0.4199	0.4206	0.2987	0.3058	0.298	0.2059	0.2083	0.2099
8	0.0647	0.0668	0.066	0.0694	0.0722	0.0676	0.067	0.0671	0.0683	0.4277	0.4274	0.4297	0.303	0.3108	0.3033	0.2142	0.2167	0.2189
8.5	0.0652	0.0731	0.0666	0.0716	0.0742	0.0704	0.0677	0.0684	0.0688	0.4338	0.4336	0.4359	0.3088	0.3168	0.3089	0.2231	0.2256	0.2274
9	0.0663	0.0857	0.0678	0.0761	0.078	0.0766	0.0695	0.0707	0.0696	0.4394	0.4394	0.4416	0.3163	0.3244	0.3168	0.2331	0.2356	0.237
9.5	0.0675	0.106	0.0696	0.0845	0.0855	0.0874	0.0714	0.0739	0.0707	0.4462	0.4463	0.4482	0.322	0.3296	0.3222	0.2428	0.2452	0.2469
10	0.0705	0.1262	0.0733	0.0994	0.0966	0.1025	0.0737	0.0774	0.0718	0.4532	0.4529	0.4551	0.3267	0.3348	0.328	0.2534	0.2559	0.2574
10.5	0.076	0.1476	0.0802	0.1156	0.1092	0.1204	0.0768	0.0804	0.0738	0.4607	0.46	0.463	0.3317	0.3398	0.3329	0.2641	0.2669	0.2679
11	0.0865	0.1706	0.0929	0.1353	0.1246	0.1406	0.0805	0.0849	0.0763	0.4617	0.4612	0.4656	0.336	0.3438	0.3373	0.2743	0.2771	0.2777
11.5	0.103	0.1974	0.109	0.1546	0.1388	0.1607	0.0876	0.093	0.0803	0.4628	0.462	0.467	0.3404	0.3482	0.3415	0.2857	0.2881	0.2889
12	0.1186	0.2272	0.127	0.1748	0.1541	0.1844	0.1	0.1062	0.0876	0.4631	0.4623	0.4675	0.344	0.3516	0.345	0.2968	0.2992	0.2993

## Sheet: Fig. 1d
Figure 1d
	MG1655(pWHU3640)-infected by T1									MG1655(pSK+)-infected by T1
	MG1655(pWHU3640)-infected by JMPW2									MG1655(pSK+)-infected by JMPW2
	MG1655(pWHU3640)-infected by T7									MG1655(pSK+)-infected by T7
	MG1655(pSK+)-infected by EEP									MG1655(pWHU3640)-infected by EEP
	MG1655(pSK+)-infected by lambda									MG1655(pWHU3640)-infected by lambda
	MG1655(pSK+)-infected by T4									MG1655(pWHU3640)-infected by T4

## Sheet: Fig. 2a-c
Figure 2a
Figure 2b
Figure 2c

## Sheet: Fig. 3a-c
Figure 3a
	MG1655-EPR EEP MOI=0.5			MG1655-EPR EEP MOI=1			MG1655-EPR EEP MOI=5			MG1655-EPR EEP MOI=10			MG1655-WT no phage			MG1655-EPR no phage			MG1655-WT EEP MOI=0.01
Time(h)	Replicate #1	Replicate #2	Replicate #3	Replicate #1	Replicate #2	Replicate #3	Replicate #1	Replicate #2	Replicate #3	Replicate #1	Replicate #2	Replicate #3	Replicate #1	Replicate #2	Replicate #3	Replicate #1	Replicate #2	Replicate #3	Replicate #1	Replicate #2	Replicate #3
0	0.06	0.07	0.07	0.08	0.07	0.06	0.08	0.07	0.06	0.08	0.08	0.06	0.08	0.07	0.06	0.08	0.07	0.06	0.08	0.08	0.06
2	0.67	0.67	0.69	0.69	0.68	0.69	0.66	0.68	0.67	0.67	0.66	0.66	0.59	0.56	0.6	0.59	0.58	0.69	0.68	0.71	0.71
2.5	0.85	0.91	0.89	0.95	0.89	0.95	0.87	0.93	0.88	0.92	0.87	0.88	0.86	0.79	0.87	0.78	0.71	0.88	0.92	0.92	0.92
3	1.16	1.17	1.18	1.22	1.17	1.21	1.18	1.21	1.18	1.2	1.19	1.19	1.26	1.22	1.26	1.14	1.04	1.3	1.07	1.06	1.07
3.5	1.27	1.32	1.29	1.37	1.27	1.44	1.44	1.3	1.43	1.44	1.47	1.3	1.8	1.74	1.74	1.62	1.53	1.77	0.18	0.16	0.2
4	1.51	1.45	1.54	1.7	1.66	1.7	1.72	1.68	1.69	1.7	1.71	1.65	2.16	2.07	2.13	2.01	1.89	1.92	0.08	0.08	0.1
6	3.75	3.75	3.7	3.6	3.9	3.8	3.65	3.75	3.85	3.85	3.6	3.7	3.8	3.85	3.75	3.4	3.35	3.65	0.12	0.11	0.11
8	5.1	5.1	5.2	5.1	5.2	5.3	5.1	5.1	5	5.1	5	5.1	4.9	4.8	4.9	4.4	4.4	4.7	0.15	0.16	0.16
10	6	6	5.9	6	6	6	5.9	5.9	6	6	5.9	5.9	5.6	5.3	5.5	5.4	5	5.4	0.27	0.26	0.33
12	6.2	6.1	6.2	6.3	6.3	6.3	6.2	6.2	6.1	6.4	6	6.2	6.1	5.9	6	5.9	5.6	6	1.86	1.77	1.77
14	6	5.9	6	6.2	6.2	6.1	6.2	6.2	6.2	6.2	5.9	6	6	5.7	5.7	5.8	6	5.4	3.1	3.1	3.1
	MG1655-EPR T1 MOI=0.5			MG1655-EPR T1 MOI=1			MG1655-EPR T1 MOI=5			MG1655-EPR T1 MOI=10			MG1655-WT no phage			MG1655-EPR no phage			MG1655-WT T1 MOI=0.01
Time(h)	Replicate #1	Replicate #2	Replicate #3	Replicate #1	Replicate #2	Replicate #3	Replicate #1	Replicate #2	Replicate #3	Replicate #1	Replicate #2	Replicate #3	Replicate #1	Replicate #2	Replicate #3	Replicate #1	Replicate #2	Replicate #3	Replicate #1	Replicate #2	Replicate #3
0	0.06	0.07	0.07	0.08	0.07	0.06	0.08	0.07	0.06	0.08	0.08	0.06	0.08	0.07	0.06	0.08	0.07	0.06	0.08	0.08	0.06
2	0.64	0.63	0.62	0.62	0.61	0.65	0.6	0.63	0.62	0.62	0.59	0.63	0.59	0.56	0.6	0.59	0.58	0.69	0.67	0.72	0.68
2.5	0.94	0.78	0.93	0.77	0.89	0.79	0.88	0.88	0.76	0.9	0.88	0.78	0.86	0.79	0.87	0.78	0.71	0.88	0.88	0.92	0.92
3	1.1	1.08	0.99	1.03	1.04	1.12	0.96	1.05	1.06	1.14	0.98	1.18	1.26	1.22	1.26	1.14	1.04	1.3	0.34	0.33	0.38
3.5	1.44	1.26	1.44	1.23	1.37	1.28	1.4	1.25	1.4	1.29	1.43	1.32	1.8	1.74	1.74	1.62	1.53	1.77	0.1	0.11	0.07
4	1.98	2.16	1.92	2.13	1.86	2.16	1.89	2.1	1.89	2.24	1.98	2.34	2.16	2.07	2.13	2.01	1.89	1.92	0.08	0.08	0.11
6	3.8	4.1	3.9	4	3.7	4.5	3.8	3.9	3.8	4.4	3.8	4.5	3.8	3.85	3.75	3.4	3.35	3.65	0.07	0.08	0.09
8	4.9	5.5	4.4	5	4.4	5.9	4.4	5	4.3	5.6	4.4	5.6	4.9	4.8	4.9	4.4	4.4	4.7	0.13	0.16	0.14
10	5.9	5.9	5.5	5.3	5.6	6.5	5.6	5.3	5.6	6.3	5.5	6	5.6	5.3	5.5	5.4	5	5.4	0.24	0.23	0.24
12	6.1	6	5.6	5.4	5.5	6.6	5.6	5.3	5.6	6.5	5.5	6.1	6.1	5.9	6	5.9	5.6	6	1.53	1.47	1.62
14	5.8	5.9	6.1	5.9	5.8	6.1	5.7	5.9	5.8	6	5.8	5.7	6	5.7	5.7	5.8	6	5.4	3	3.1	2.9
	MG1655-EPR JMPW2 MOI=0.5			MG1655-EPR JMPW2 MOI=1			MG1655-EPR JMPW2 MOI=5			MG1655-EPR JMPW2 MOI=10			MG1655-WT no phage			MG1655-EPR no phage			MG1655-WT JMPW2 MOI=0.01
Time(h)	Replicate #1	Replicate #2	Replicate #3	Replicate #1	Replicate #2	Replicate #3	Replicate #1	Replicate #2	Replicate #3	Replicate #1	Replicate #2	Replicate #3	Replicate #1	Replicate #2	Replicate #3	Replicate #1	Replicate #2	Replicate #3	Replicate #1	Replicate #2	Replicate #3
0	0.06	0.07	0.07	0.08	0.07	0.06	0.08	0.07	0.06	0.08	0.08	0.06	0.08	0.07	0.06	0.08	0.07	0.06	0.08	0.08	0.06
2	0.62	0.6	0.6	0.61	0.65	0.6	0.6	0.6	0.61	0.6	0.59	0.6	0.59	0.56	0.6	0.59	0.58	0.69	0.67	0.69	0.72
2.5	0.84	0.83	0.82	0.86	0.86	0.84	0.81	0.85	0.81	0.83	0.82	0.85	0.86	0.79	0.87	0.78	0.71	0.88	0.89	0.91	0.9
3	1.11	1.07	1.11	1.1	1.14	1.1	1.13	1.11	1.1	1.1	1.09	1.12	1.26	1.22	1.26	1.14	1.04	1.3	0.14	0.13	0.09
3.5	1.3	1.21	1.28	1.21	1.29	1.21	1.27	1.22	1.28	1.22	1.28	1.24	1.8	1.74	1.74	1.62	1.53	1.77	0.07	0.09	0.09
4	1.51	1.53	1.52	1.53	1.52	1.5	1.53	1.52	1.51	1.53	1.53	1.55	2.16	2.07	2.13	2.01	1.89	1.92	0.1	0.1	0.08
6	4.1	4.1	4	3.8	3.9	3.8	3.9	3.8	3.8	3.8	3.8	3.9	3.8	3.85	3.75	3.4	3.35	3.65	0.08	0.09	0.07
8	5.3	5.3	5.4	5.3	5.2	5.3	5.4	5.3	5.1	5	5.1	5	4.9	4.8	4.9	4.4	4.4	4.7	0.12	0.13	0.14
10	5.7	5.6	5.5	5.5	5.6	5.5	5.7	5.8	5.7	5.5	5.9	5.8	5.6	5.3	5.5	5.4	5	5.4	0.27	0.27	0.24
12	5.8	6.2	6.2	5.9	5.4	6.6	6	6.2	6.5	6	6.2	6.2	6.1	5.9	6	5.9	5.6	6	1.77	1.77	1.65
14	6	6.1	5.9	6	5.8	5.9	5.8	5.9	6.2	6	6.1	6.2	6	5.7	5.7	5.8	6	5.4	3.5	3.7	3.5
	MG1655-EPR T5 MOI=0.5			MG1655-EPR T5 MOI=1			MG1655-EPR T5 MOI=5			MG1655-EPR T5 MOI=10			MG1655-WT no phage			MG1655-EPR no phage			MG1655-WT T5 MOI=0.01
Time(h)	Replicate #1	Replicate #2	Replicate #3	Replicate #1	Replicate #2	Replicate #3	Replicate #1	Replicate #2	Replicate #3	Replicate #1	Replicate #2	Replicate #3	Replicate #1	Replicate #2	Replicate #3	Replicate #1	Replicate #2	Replicate #3	Replicate #1	Replicate #2	Replicate #3
0	0.06	0.07	0.07	0.08	0.07	0.06	0.08	0.07	0.06	0.08	0.08	0.06	0.08	0.07	0.06	0.08	0.07	0.06	0.08	0.08	0.06
2	0.61	0.66	0.63	0.62	0.62	0.64	0.63	0.63	0.63	0.63	0.6	0.64	0.59	0.56	0.6	0.59	0.58	0.69	0.72	0.65	0.74
2.5	0.9	0.95	0.94	0.86	0.88	0.89	0.87	0.86	0.85	0.85	0.83	0.84	0.86	0.79	0.87	0.78	0.71	0.88	0.97	0.91	0.94
3	1.13	1.19	1.15	1.11	1.1	1.15	1.09	1.1	1.09	1.1	1.08	1.11	1.26	1.22	1.26	1.14	1.04	1.3	0.82	0.85	0.92
3.5	1.56	1.7	1.6	1.5	1.5	1.54	1.52	1.5	1.5	1.5	1.48	1.52	1.8	1.74	1.74	1.62	1.53	1.77	0.11	0.14	0.13
4	2.24	2.2	2.16	2	2.08	2.04	2.12	2.04	2.24	2.08	2.02	2.12	2.16	2.07	2.13	2.01	1.89	1.92	0.08	0.1	0.11
6	4	4	4.2	4	4	4	4.1	4	4.1	4.1	4.05	4.12	3.8	3.85	3.75	3.4	3.35	3.65	0.09	0.09	0.11
8	5.4	5.4	5.4	5.2	5.3	5.5	5.4	5.4	5.5	5.4	5.4	5.5	4.9	4.8	4.9	4.4	4.4	4.7	0.12	0.13	0.18
10	6.1	5.9	6.1	5.7	6	5.9	5.9	5.8	5.9	5.9	5.6	5.9	5.6	5.3	5.5	5.4	5	5.4	0.28	0.21	0.25
12	5.6	5.6	5.6	5.6	5.7	5.6	5.6	5.5	5.7	5.7	5.6	5.7	6.1	5.9	6	5.9	5.6	6	1.8	1.77	1.89
14	5.5	5.4	5.6	5.5	5.4	5.6	5.5	5.5	5.5	5.5	5.4	5.5	6	5.7	5.7	5.8	6	5.4	3	2.8	3.2
	MG1655-EPR T7 MOI=0.1			MG1655-EPR T7 MOI=0.25			MG1655-EPR T7 MOI=0.5			MG1655-EPR T7 MOI=1			MG1655-WT no phage			MG1655-EPR no phage			MG1655-WT T7 MOI=0.01
Time(h)	Replicate #1	Replicate #2	Replicate #3	Replicate #1	Replicate #2	Replicate #3	Replicate #1	Replicate #2	Replicate #3	Replicate #1	Replicate #2	Replicate #3	Replicate #1	Replicate #2	Replicate #3	Replicate #1	Replicate #2	Replicate #3	Replicate #1	Replicate #2	Replicate #3
0	0.08	0.08	0.06	0.08	0.07	0.06	0.08	0.07	0.06	0.08	0.07	0.06	0.08	0.07	0.06	0.08	0.07	0.06	0.06	0.07	0.07
2	0.61	0.61	0.63	0.55	0.6	0.6	0.61	0.62	0.64	0.6	0.63	0.6	0.59	0.56	0.6	0.59	0.58	0.69	0.62	0.69	0.68
2.5	0.68	0.68	0.68	0.46	0.48	0.47	0.25	0.28	0.28	0.15	0.14	0.12	0.86	0.79	0.87	0.78	0.71	0.88	0.8	0.95	0.94
3	0.96	0.94	1	0.43	0.5	0.49	0.31	0.32	0.33	0.15	0.17	0.12	1.26	1.22	1.26	1.14	1.04	1.3	0.03	0.04	0.04
3.5	1.44	1.38	1.5	0.59	0.64	0.65	0.36	0.39	0.42	0.1	0.1	0.08	1.8	1.74	1.74	1.62	1.53	1.77	0.03	0.05	0.04
4	1.77	1.8	1.86	0.75	0.79	0.81	0.55	0.58	0.61	0.15	0.17	0.13	2.16	2.07	2.13	2.01	1.89	1.92	0.05	0.06	0.06
6	3.5	3.3	3.45	2.55	2.6	2.7	1.96	2.06	2.12	0.43	0.58	0.42	3.8	3.85	3.75	3.4	3.35	3.65	0.1	0.12	0.11
8	4.6	4.2	4.5	3.4	3.8	3.8	3.7	3.8	3.4	1.73	1.46	1.6	4.9	4.8	4.9	4.4	4.4	4.7	0.13	0.17	0.12
10	5.2	5.3	5.1	4.8	4.9	4.9	4.3	4.7	4.7	4.2	3.8	3.4	5.6	5.3	5.5	5.4	5	5.4	0.18	0.18	0.18
12	5.4	5.7	5.6	5	5.2	4.9	5	5.3	5.3	4.9	4.9	5	6.1	5.9	6	5.9	5.6	6	0.2	0.19	0.2
14	5.6	5.7	5.8	5.5	5.6	5.4	5	5.2	5.2	5.2	5	5.2	6	5.7	5.7	5.8	6	5.4	0.22	0.18	0.2
	MG1655-EPR T4 MOI=0.1			MG1655-EPR T4 MOI=0.25			MG1655-EPR T4 MOI=0.5			MG1655-EPR T4 MOI=1			MG1655-WT no phage			MG1655-EPR no phage			MG1655-WT T4 MOI=0.01
Time(h)	Replicate #1	Replicate #2	Replicate #3	Replicate #1	Replicate #2	Replicate #3	Replicate #1	Replicate #2	Replicate #3	Replicate #1	Replicate #2	Replicate #3	Replicate #1	Replicate #2	Replicate #3	Replicate #1	Replicate #2	Replicate #3	Replicate #1	Replicate #2	Replicate #3
0	0.08	0.08	0.06	0.07	0.08	0.07	0.06	0.07	0.07	0.08	0.07	0.06	0.08	0.07	0.06	0.08	0.07	0.06	0.06	0.07	0.07
2	0.61	0.64	0.63	0.66	0.62	0.67	0.62	0.62	0.62	0.67	0.63	0.67	0.59	0.56	0.6	0.59	0.58	0.69	0.65	0.7	0.64
2.5	0.88	0.93	0.95	0.89	0.78	0.81	0.84	0.89	0.91	0.94	0.86	0.91	0.86	0.79	0.87	0.78	0.71	0.88	0.94	0.94	0.92
3	1.14	1.34	1.2	0.99	0.86	0.92	0.98	0.98	0.94	0.93	0.8	0.89	1.26	1.22	1.26	1.14	1.04	1.3	1.24	1.14	1.22
3.5	1.38	1.47	1.41	1.12	1.16	1.08	0.97	0.89	1	0.88	0.79	0.84	1.8	1.74	1.74	1.62	1.53	1.77	0.93	0.93	0.93
4	1.98	2.15	2.06	1.26	1.1	1.21	0.83	0.87	0.86	0.8	0.61	0.76	2.16	2.07	2.13	2.01	1.89	1.92	0.37	0.45	0.37
6	3.7	3.2	3.6	2.65	3	2.7	0.39	0.43	0.44	0.19	0.26	0.3	3.8	3.85	3.75	3.4	3.35	3.65	0.16	0.19	0.17
8	4.8	4.5	4.7	4.2	4.5	3.95	0.28	0.25	0.26	0.21	0.27	0.19	4.9	4.8	4.9	4.4	4.4	4.7	0.15	0.18	0.16
10	5.7	6	5.2	5	4.4	4.9	0.33	0.32	0.33	0.34	0.27	0.27	5.6	5.3	5.5	5.4	5	5.4	0.27	0.28	0.28
12	5.6	5.5	5.6	5.4	4.2	4.2	0.5	0.46	0.47	0.6	0.58	0.57	6.1	5.9	6	5.9	5.6	6	0.63	0.76	0.58
14	5.9	5.8	5.9	5.1	5.6	5.5	1.48	1.28	1.34	1.43	1.63	1.52	6	5.7	5.7	5.8	6	5.4	1.14	1.27	1.13
Figure 3b
	WT-MG1655(DE3)			EPR-MG1655(DE3)			WT-MG1655			EPR-MG1655			WT-W3110			EPR-W3110
Time(h)	Replicate #1	Replicate #2	Replicate #3	Replicate #1	Replicate #2	Replicate #3	Replicate #1	Replicate #2	Replicate #3	Replicate #1	Replicate #2	Replicate #3	Replicate #1	Replicate #2	Replicate #3	Replicate #1	Replicate #2	Replicate #3
0	0.02	0.02	0.03	0.04	0.06	0.03	0.05	0.04	0.05	0.02	0.02	0.03	0.04	0.06	0.03	0.05	0.04	0.05
2	0.53	0.51	0.57	0.56	0.54	0.53	0.56	0.54	0.53	0.53	0.55	0.52	0.56	0.52	0.53	0.59	0.52	0.58
4	2.14	2.2	2	1.98	2.66	2.32	1.9	2.1	2	1.78	1.76	1.9	2.12	2	2.06	2.04	1.88	2.16
6	3.56	3.4	3.6	3.36	4.2	3.32	3.28	3.72	3.52	3.32	3	3.32	3.36	3.24	3.2	3.44	3.04	3.6
8	4.4	4.67	4.9	5.4	5.2	4.2	4.1	4.7	4.3	4.2	4.5	4.2	4	4.4	4.2	4.4	3.8	4.5
10	5	5.2	5.4	5.6	5.3	4.5	4.5	5	4.5	4.6	4.6	4.4	4.6	4.9	4.8	4.7	4.2	4.8
12	5.8	5.9	6	5.8	5.6	5.3	5.2	5.9	5.5	5.4	5.5	5.4	5.3	5.5	5.3	5.5	5.1	6
14	5.8	5.6	6	5.6	5.7	5.3	5.7	6.3	6.2	5.8	5.6	5.8	5.5	5.7	5.8	5.6	5.4	5.7
Figure 3c
	MG1655DE3-WT			MG1655DE3-EPR			MG1655-WT			MG1655-EPR			W3110-WT			W3110-EPR
Time(h)	Replicate #1	Replicate #2	Replicate #3	Replicate #1	Replicate #2	Replicate #3	Replicate #1	Replicate #2	Replicate #3	Replicate #1	Replicate #2	Replicate #3	Replicate #1	Replicate #2	Replicate #3	Replicate #1	Replicate #2	Replicate #3
0	0.08	0.07	0.06	0.08	0.08	0.06	0.06	0.07	0.07	0.08	0.07	0.06	0.07	0.08	0.07	0.07	0.08	0.07
2	0.69	0.66	0.69	0.7	0.68	0.71	0.67	0.65	0.7	0.66	0.67	0.68	0.67	0.69	0.71	0.66	0.64	0.65
2.5	0.87	0.97	0.89	0.95	0.87	0.97	0.85	0.92	0.89	0.95	0.87	0.96	0.9	0.93	0.94	0.93	0.84	0.9
3	0.43	0.36	0.82	1.34	1.32	1.36	0.59	0.63	0.53	1.38	1.32	1.4	0.29	0.5	0.3	1.38	1.28	1.36
3.5	0.12	0.19	0.21	1.56	1.52	1.56	0.15	0.13	0.15	1.6	1.58	1.64	0.12	0.1	0.13	1.58	1.54	1.58
4	0.09	0.12	0.13	2.12	1.92	2.12	0.12	0.11	0.12	2.08	2.16	2.08	0.12	0.09	0.11	2	2.08	2
6	0.07	0.12	0.1	3.6	3.5	3.7	0.07	0.11	0.07	3.95	3.7	3.6	0.08	0.13	0.05	3.9	3.65	3.7
8	0.19	0.15	0.19	4.9	5.3	5.1	0.16	0.12	0.18	5.3	5.2	4.8	0.16	0.19	0.18	4.9	5.4	5.4
10	0.15	0.18	0.15	5.2	5.5	5.6	0.13	0.16	0.12	5.9	5.7	5.5	0.12	0.2	0.15	5.6	5.6	5.6
12	0.24	0.18	0.26	5.6	6.2	5.6	0.22	0.2	0.24	5.9	6.4	5.8	0.24	0.28	0.24	5.7	6.4	5.8
14	0.24	0.2	0.25	5.7	6.1	5.8	0.27	0.25	0.31	6	6.2	6	0.42	0.48	0.39	5.9	6.2	6

## Sheet: Fig. 4b-d
Figure 4b
WT-MG1655 DAAO Enzyme activity (without phage cocktail)
	Absorption (445nm)	Pyruvic acid concentration（μM）	Enzyme activity (U/mL)		Cell density (OD600)			Cell density (OD600)			DAAO Enzyme activity (U/mL)
Replicate #1	0.6174	135.86	2.03789		5.1	5.33333		Replicate #1	Replicate #2	Replicate #3	Replicate #1	Replicate #2	Replicate #3
Replicate #2	0.6081	129.333	1.94		5.3		WT-MG1655 (without phage cocktail)	5.1	5.3	5.6	2.03789	1.94	1.9
Replicate #3	0.6043	126.667	1.9		5.6		EPR-MG1655 (without phage cocktail)	5.4	5.2	5.5	2.02105	1.82947	2.23474
							EPR-MG1655 (with phage cocktail)	5.6	5.1	5.2	1.98211	1.98421	2.13474
EPR-MG1655 DAAO Enzyme activity (without phage cocktail)							WT-MG1655 (with phage cocktail)	0.27	0.32	0.35	0.00276842	0.00178947	0.00227368
	Absorption (445nm)	Pyruvic acid concentration（μM）	Enzyme activity (U/mL)		Cell density (OD600)
Replicate #1	0.6158	134.737	2.02105		5.4	5.36667			mean	sd
Replicate #2	0.5976	121.965	1.82947		5.2		WT-MG1655 (without phage cocktail)		1.9593	0.0579254
Replicate #3	0.6361	148.982	2.23474		5.5		EPR-MG1655 (without phage cocktail)		2.02842	0.16553
							EPR-MG1655 (with phage cocktail)		2.03368	0.0714603
EPR-MG1655 DAAO Enzyme activity (with phage cocktail)							WT-MG1655 (with phage cocktail)		0.00227719	0.000399661
	Absorption (445nm)	Pyruvic acid concentration（μM）	Enzyme activity (U/mL)		Cell density (OD600)
Replicate #1	0.6121	132.14	1.98211		5.6	5.3
Replicate #2	0.6123	132.281	1.98421		5.1
Replicate #3	0.6266	142.316	2.13474		5.2
WT-MG1655 DAAO Enzyme activity (with phage cocktail)
	Absorption (445nm)	Pyruvic acid concentration（μM）	Enzyme activity (U/mL)		Cell density (OD600)
Replicate #1	0.5027	55.3684	0.00276842		0.27	0.313333
Replicate #2	0.4748	35.7895	0.00178947		0.32
Replicate #3	0.4886	45.4737	0.00227368		0.35
Figure 4c
WT-W3110 DAAO Enzyme activity (without phage cocktail)
	Absorption (445nm)	Pyruvic acid concentration（μM）	Enzyme activity (U/mL)		Cell density (OD600)			Cell density (OD600)			DAAO Enzyme activity (U/mL)
Replicate #1	0.5958	120.702	1.81053		4.9	4.6		Replicate #1	Replicate #2	Replicate #3	Replicate #1	Replicate #2	Replicate #3
Replicate #2	0.5891	116	1.74		4.4		WT-W3110 (without phage cocktail)	4.9	4.4	4.5	1.81053	1.74	2.03684
Replicate #3	0.6173	135.789	2.03684		4.5		EPR-W3110 (without phage cocktail)	4.7	5	4.8	1.71263	2.02	1.75684
							EPR-W3110 (with phage cocktail)	4.6	4.9	4.8	1.82526	1.78632	2.01474
EPR-W3110 DAAO Enzyme activity (without phage cocktail)							WT-W3110 (with phage cocktail)	0.29	0.31	0.33	0.00335789	0.00254737	0.00185614
	Absorption (445nm)	Pyruvic acid concentration（μM）	Enzyme activity (U/mL)		Cell density (OD600)
Replicate #1	0.5865	114.175	1.71263		4.7	4.83333			mean	sd
Replicate #2	0.6157	134.667	2.02		5		WT-W3110 (without phage cocktail)		1.86246	0.126626
Replicate #3	0.5907	117.123	1.75684		4.8		EPR-W3110 (without phage cocktail)		1.82982	0.13568
							EPR-W3110 (with phage cocktail)		1.87544	0.0997737
EPR-W3110 DAAO Enzyme activity (with phage cocktail)							WT-W3110 (with phage cocktail)		0.00258713	0.000613733
	Absorption (445nm)	Pyruvic acid concentration（μM）	Enzyme activity (U/mL)		Cell density (OD600)
Replicate #1	0.5972	121.684	1.82526		4.6	4.76667
Replicate #2	0.5935	119.088	1.78632		4.9
Replicate #3	0.6152	134.316	2.01474		4.8
WT-W3110 DAAO Enzyme activity (with phage cocktail)
	Absorption (445nm)	Pyruvic acid concentration（μM）	Enzyme activity (U/mL)		Cell density (OD600)
Replicate #1	0.5195	67.1579	0.00335789		0.29	0.31
Replicate #2	0.4964	50.9474	0.00254737		0.31
Replicate #3	0.4767	37.1228	0.00185614		0.33
Figure 4d
WT-MG1655DE3 nsp8 expression level (without phage cocktail)
	Protein content in the lane (ug)	Loaded sample volume (ul)	nsp8 expression level(mg/L)		Cell density (OD600)			Cell density (OD600)			nsp8 expression(mg/L)
Replicate #1	1.04631	15	69.7538		2.1	1.93333		Replicate #1	Replicate #2	Replicate #3	Replicate #1	Replicate #2	Replicate #3
Replicate #2	1.03056	15	68.7042		1.9		WT-MG1655(DE3) (without phage cocktail)	2.1	1.9	1.8	69.7538	68.7042	59.5726
Replicate #3	0.893589	15	59.5726		1.8		EPR-MG1655(DE3) (without phage cocktail)	1.7	1.9	2	60.1896	59.3248	88.5096
							EPR-MG1655(DE3) (with phage cocktail)	2.2	2	1.7	65.7106	67.3626	59.4624
EPR-MG1655DE3 nsp8 expression level (without phage cocktail)							WT-MG1655(DE3) (with phage cocktail)	0.07	0.09	0.12	6.6086	10.1946	12.7158
	Protein content in the lane (ug)	Loaded sample volume(ul)	nsp8 expression level(mg/L)		Cell density (OD600)
Replicate #1	0.902844	15	60.1896		1.7	1.86667			mean	sd
Replicate #2	0.889872	15	59.3248		1.9		WT-MG1655(DE3) (without phage cocktail)		66.0102	4.57219
Replicate #3	1.32764	15	88.5096		2		EPR-MG1655(DE3) (without phage cocktail)		69.3413	13.5586
							EPR-MG1655(DE3) (with phage cocktail)		64.1785	3.40232
EPR-MG1655DE3 nsp8 expression level (with phage cocktail)							WT-MG1655(DE3) (with phage cocktail)		9.83967	2.50585
	Protein content in the lane (ug)	Loaded sample volume (ul)	nsp8 expression level(mg/L)		Cell density (OD600)
Replicate #1	0.985659	15	65.7106		2.2	1.96667
Replicate #2	1.01044	15	67.3626		2
Replicate #3	0.891936	15	59.4624		1.7
WT-MG1655DE3 nsp8 expression level (with phage cocktail)
	Protein content in the lane (ug)	Loaded sample volume (ul)	nsp8 expression level(mg/L)		Cell density (OD600)
Replicate #1	0.099129	15	6.6086		0.07	0.0933333
Replicate #2	0.152919	15	10.1946		0.09
Replicate #3	0.190737	15	12.7158		0.12
DAAO enzyme activity assay
	Standard Curve
Pyruvic acid concentration（μM）		20	50	100	250	500
Absorption (445nm)		0.4255	0.4961	0.5727	0.8195	1.1165
	y = 0.0014x + 0.4238
	graphpad: Y = 0.001425*X + 0.4238				20~500μM

## Sheet: Fig. 4e
Figure 4e
WT-MG1655 DAAO enzyme (without phage cocktail)							WT-MG1655 (without phage cocktail)
Time (h)		Absorption (445nm)	Pyruvic acid concentration（μM）	Enzyme activity (U/mL)	Enzyme activity (U/mL)-correct with dilution multiple			WT-MG1655 cell density OD600		WT-MG1655 DAAO enzyme activity (U/mL)		WT-MG1655 Dissolved oxygen (%)
2	WT-Replicate #1	0.4888	45.614	0.045614	0.045614		Time (h)	WT-Replicate #1	WT-Replicate #2	WT-Replicate #1	WT-Replicate #2	WT-Replicate #1	WT-Replicate #2
	WT-Replicate #2	0.4915	47.5088	0.0475088	0.0475088		0	0.101	0.107	0	0	100	100
4	WT-Replicate #1	0.5013	54.386	0.27193	1.08772		2	0.98	0.95	0.045614	0.047509	34.7	25.1
	WT-Replicate #2	0.4975	51.7193	0.258596	1.03439		4	4.71	4.365	1.08772	1.03439	11.4	0.3
6	WT-Replicate #1	0.5617	96.7719	0.48386	2.90316		6	8.14	7	2.90316	4.14526	5.8	0
	WT-Replicate #2	0.6207	138.175	0.690877	4.14526		8	14.42	12.84	7.02105	5.32632	6	2
8	WT-Replicate #1	0.6239	140.421	0.702105	7.02105		10	21.16	19.08	12.2105	10.1825	5.9	1.8
	WT-Replicate #2	0.5756	106.526	0.532632	5.32632		12	23.2	22.6	20.1474	13.186	6	3.5
10	WT-Replicate #1	0.7718	244.211	1.22105	12.2105		14	26.3	26.05	21.7053	19.5789	5.5	7.3
	WT-Replicate #2	0.714	203.649	1.01825	10.1825		16	29.253	26.901	24.3579	21.9088	6	3.4
12	WT-Replicate #1	0.7109	201.474	1.00737	20.1474		18	29.106	29.743	26.014	24.4982	13.5	8
	WT-Replicate #2	0.6117	131.86	0.659298	13.186		20	29.4	29.351	25.2561	22.9684	20.7	12
14	WT-Replicate #1	0.7331	217.053	1.08526	21.7053		22	32.046	30.331	29.1298	26.7579	26	16.7
	WT-Replicate #2	0.7028	195.789	0.978947	19.5789		24	31.017	30.674	27.0947	26.1123	27.8	23.8
16	WT-Replicate #1	0.7709	243.579	1.21789	24.3579		26	31.997	31.458	27.6211	22.5895	44.5	41.3
	WT-Replicate #2	0.736	219.088	1.09544	21.9088		28	32.242	31.164	26.8561	25.3263	50.6	45.7
18	WT-Replicate #1	0.7945	260.14	1.3007	26.014		30	30.135	31.36	25.7895	26.5754	54.6	46
	WT-Replicate #2	0.7729	244.982	1.22491	24.4982		32	31.605	32.242	26.9754	25.2702	57.5	47.1
20	WT-Replicate #1	0.7837	252.561	1.26281	25.2561		34	30.429	30.674	27.6351	25.4175	55	44.4
	WT-Replicate #2	0.7511	229.684	1.14842	22.9684		36	34.545	31.556	30.1614	25.5368	59.9	51.5
22	WT-Replicate #1	0.8389	291.298	1.45649	29.1298		39	31.213	31.409	24.9544	27.593	57.7	57.3
	WT-Replicate #2	0.8051	267.579	1.33789	26.7579		42	32.34	31.262	27.6491	26.9333	59.6	58
24	WT-Replicate #1	0.8099	270.947	1.35474	27.0947		45	31.654	27.538	27.5298	21.9228	62.5	63
	WT-Replicate #2	0.7959	261.123	1.30561	26.1123		48	31.801	27.538	24.807	20.814	73.6	63.9
26	WT-Replicate #1	0.8174	276.211	1.38105	27.6211			enzyme activity at 48h averaged mean			SD
	WT-Replicate #2	0.7457	225.895	1.12947	22.5895				22.8105		1.99649
28	WT-Replicate #1	0.8065	268.561	1.34281	26.8561		WT-MG1655 DAAO enzyme (with phage cocktail)
	WT-Replicate #2	0.7847	253.263	1.26632	25.3263			WT-MG1655 cell density OD600		WT-MG1655 DAAO enzyme activity (U/ml)		WT-MG1655 Dissolved oxygen (%)
30	WT-Replicate #1	0.7913	257.895	1.28947	25.7895
	WT-Replicate #2	0.8025	265.754	1.32877	26.5754
32	WT-Replicate #1	0.8082	269.754	1.34877	26.9754		Time (h)	WT-Replicate #1	WT-Replicate #2	WT-Replicate #1	WT-Replicate #2	WT-Replicate #1	WT-Replicate #2
	WT-Replicate #2	0.7839	252.702	1.26351	25.2702		0	0.113	0.125	0	0	100	100
34	WT-Replicate #1	0.8176	276.351	1.38175	27.6351		2	0.047	0.054	0.004463	0.003305	99.1	97.9
	WT-Replicate #2	0.786	254.175	1.27088	25.4175		4	0.086	0.087	0.00506	0.003937	100	97
36	WT-Replicate #1	0.8536	301.614	1.50807	30.1614		6	0.973	0.316	0.003375	0.004884	68.4	52.4
	WT-Replicate #2	0.7877	255.368	1.27684	25.5368		8	3.1	1.93	0.006814	0.003902	0	1.1
39	WT-Replicate #1	0.7794	249.544	1.24772	24.9544		10	3.88	3.73	0.036253	0.031411	0.8	0.2
	WT-Replicate #2	0.817	275.93	1.37965	27.593		12	4.35	4.23	0.032884	0.075411	1.4	0.2
42	WT-Replicate #1	0.8178	276.491	1.38246	27.6491		14	4.83	4.53	0.041516	0.051832	1.8	0.1
	WT-Replicate #2	0.8076	269.333	1.34667	26.9333		16	5.06	4.97	0.037516	0.040253	2.4	3
45	WT-Replicate #1	0.8161	275.298	1.37649	27.5298		18	5.64	5.39	0.043621	0.025095	2.8	1.1
	WT-Replicate #2	0.7362	219.228	1.09614	21.9228		20	5.93	5.69	0.037305	0.027621	3	1
48	WT-Replicate #1	0.7773	248.07	1.24035	24.807		22	6.87	6.41	0.055579	0.077333	4.4	0.1
	WT-Replicate #2	0.7204	208.14	1.0407	20.814		24	6.86	6.57	0.109614	0.078035	4.5	0.1
							26	6.07	5.93	0.08786	0.085053	5.6	0.1
WT-MG1655 DAAO enzyme (with phage cocktail)							28	6.26	6.16	0.095579	0.076632	7.1	0
Time (h)		Absorption (445nm)	Pyruvic acid concentration（μM）	Enzyme activity (U/mL)	Enzyme activity (U/mL)-correct with dilution multiple		30	7.95	8.01	0.103298	0.078035	8	0.1
							32	8.56	9.06	0.103298	0.099088	5.2	0.1
							34	9.12	9.42	0.112421	0.073825	5	0.4
2	WT-Replicate #1	0.551	89.2632	0.00446316	0.00446316		36	9.62	9.08	0.069614	0.082246	5.4	0.1
	WT-Replicate #2	0.518	66.1053	0.00330526	0.00330526		39	10.68	11.2	0.113123	0.118035	5.8	0.1
4	WT-Replicate #1	0.568	101.193	0.00505965	0.00505965		42	11.22	11.44	0.108912	0.129965	8.6	0.1
	WT-Replicate #2	0.536	78.7368	0.00393684	0.00393684		45	10.84	12.84	0.111719	0.119439	7.3	0.1
6	WT-Replicate #1	0.52	67.5088	0.00337544	0.00337544		48	11.28	11.78	0.108211	0.126456	6.5	0.1
	WT-Replicate #2	0.563	97.6842	0.00488421	0.00488421			enzyme activity at 48h averaged mean			SD
8	WT-Replicate #1	0.618	136.281	0.00681404	0.00681404				0.117334		0.0091225
	WT-Replicate #2	0.535	78.0351	0.00390175	0.00390175
10	WT-Replicate #1	0.596	120.842	0.00604211	0.0362526
	WT-Replicate #2	0.573	104.702	0.00523509	0.0314105
12	WT-Replicate #1	0.58	109.614	0.0054807	0.0328842
	WT-Replicate #2	0.782	251.368	0.0125684	0.0754105
14	WT-Replicate #1	0.621	138.386	0.0069193	0.0415158
	WT-Replicate #2	0.67	172.772	0.0086386	0.0518316
16	WT-Replicate #1	0.602	125.053	0.00625263	0.0375158
	WT-Replicate #2	0.615	134.175	0.00670877	0.0402526
18	WT-Replicate #1	0.631	145.404	0.00727018	0.0436211
	WT-Replicate #2	0.543	83.6491	0.00418246	0.0250947
20	WT-Replicate #1	0.601	124.351	0.00621754	0.0373053
	WT-Replicate #2	0.555	92.0702	0.00460351	0.0276211
22	WT-Replicate #1	0.503	55.5789	0.00277895	0.0555789
	WT-Replicate #2	0.534	77.3333	0.00386667	0.0773333
24	WT-Replicate #1	0.58	109.614	0.0054807	0.109614
	WT-Replicate #2	0.535	78.0351	0.00390175	0.0780351
26	WT-Replicate #1	0.549	87.8596	0.00439298	0.0878596
	WT-Replicate #2	0.545	85.0526	0.00425263	0.0850526
28	WT-Replicate #1	0.56	95.5789	0.00477895	0.0955789
	WT-Replicate #2	0.533	76.6316	0.00383158	0.0766316
30	WT-Replicate #1	0.571	103.298	0.00516491	0.103298
	WT-Replicate #2	0.535	78.0351	0.00390175	0.0780351
32	WT-Replicate #1	0.571	103.298	0.00516491	0.103298
	WT-Replicate #2	0.565	99.0877	0.00495439	0.0990877
34	WT-Replicate #1	0.584	112.421	0.00562105	0.112421
	WT-Replicate #2	0.529	73.8246	0.00369123	0.0738246
36	WT-Replicate #1	0.523	69.614	0.0034807	0.069614
	WT-Replicate #2	0.541	82.2456	0.00411228	0.0822456
39	WT-Replicate #1	0.585	113.123	0.00565614	0.113123
	WT-Replicate #2	0.592	118.035	0.00590175	0.118035
42	WT-Replicate #1	0.579	108.912	0.00544561	0.108912
	WT-Replicate #2	0.609	129.965	0.00649825	0.129965
45	WT-Replicate #1	0.583	111.719	0.00558596	0.111719
	WT-Replicate #2	0.594	119.439	0.00597193	0.119439
48	WT-Replicate #1	0.578	108.211	0.00541053	0.108211
	WT-Replicate #2	0.604	126.456	0.00632281	0.126456
EPR-MG1655 DAAO enzyme (without phage cocktail)							EPR-MG1655 (without phage cocktail)
Time (h)		Absorption (445nm)	Pyruvic acid concentration（μM）	Enzyme activity (U/mL)	Enzyme activity (U/mL)-correct with dilution multiple			EPR-MG1655 cell density OD600		EPR-MG1655 DAAO enzyme activity (U/ml)		EPR-MG1655 Dissolved oxygen (%)
2	EPR-Replicate #1	0.4746	35.6491	0.0356491	0.0356491		Time (h)	EPR-Replicate #1	EPR-Replicate #2	EPR-Replicate #1	EPR-Replicate #2	EPR-Replicate #1	EPR-Replicate #2
	EPR-Replicate #2	0.4859	43.5789	0.0435789	0.0435789		0	0.123	0.124	0	0	100	100
4	EPR-Replicate #1	0.4814	40.4211	0.202105	0.808421		2	0.97	0.962	0.035649	0.043579	51.1	63.9
	EPR-Replicate #2	0.5076	58.807	0.294035	1.17614		4	4.885	4.49	0.808421	1.17614	45.9	40.5
6	EPR-Replicate #1	0.5426	83.3684	0.416842	2.50105		6	8	7.44	2.50105	4.83579	0.2	0.2
	EPR-Replicate #2	0.6535	161.193	0.805965	4.83579		8	14.76	11.86	5.97544	4.5614	0	0.5
8	EPR-Replicate #1	0.5941	119.509	0.597544	5.97544		10	21.48	18.62	15.1017	9.24912	0	0.7
	EPR-Replicate #2	0.5538	91.2281	0.45614	4.5614		12	27.15	22.197	18.9614	19.1509	0	0.7
10	EPR-Replicate #1	0.8542	302.035	1.51018	15.1018		14	27	25.725	25.8877	25.0316	0	0.4
	EPR-Replicate #2	0.6874	184.982	0.924912	9.24912		16	29.057	28.861	24.3088	24.2105	0	0.3
12	EPR-Replicate #1	0.694	189.614	0.94807	18.9614		18	27.44	30.331	29.2632	26.7298	0	0.3
	EPR-Replicate #2	0.6967	191.509	0.957544	19.1509		20	30.086	32.193	26.407	31.2772	0	11.3
14	EPR-Replicate #1	0.7927	258.877	1.29439	25.8877		22	29.694	32.193	28.5895	29.0316	14.3	13.1
	EPR-Replicate #2	0.7805	250.316	1.25158	25.0316		24	30.478	34.202	29.4175	30.1895	25	14.9
16	EPR-Replicate #1	0.7702	243.088	1.21544	24.3088		26	29.645	33.908	22.7298	28.1474	39	25.4
	EPR-Replicate #2	0.7688	242.105	1.21053	24.2105		28	31.654	34.643	26.8351	26.3579	36.4	35.2
18	EPR-Replicate #1	0.8408	292.632	1.46316	29.2632		30	29.008	34.398	29.2702	25.8386	31.7	33.6
	EPR-Replicate #2	0.8047	267.298	1.33649	26.7298		32	34.349	34.888	29.1228	27.6	46.1	45.5
20	EPR-Replicate #1	0.8001	264.07	1.32035	26.407		34	30.87	35.035	25.8667	27.8035	53.8	50.7
	EPR-Replicate #2	0.8695	312.772	1.56386	31.2772		36	36.701	36.162	27.3544	27.8456	55.8	60.7
22	EPR-Replicate #1	0.8312	285.895	1.42947	28.5895		39	32.928	35.427	27.0807	28.9895	55.1	64.7
	EPR-Replicate #2	0.8375	290.316	1.45158	29.0316		42	36.015	32.977	29.8667	29.4386	57.7	69.4
24	EPR-Replicate #1	0.843	294.175	1.47088	29.4175		45	33.761	33.908	29.8175	24.5053	60.8	70.3
	EPR-Replicate #2	0.854	301.895	1.50947	30.1895		48	34.692	34.153	27.0035	28.5123	58.3	71.3
26	EPR-Replicate #1	0.7477	227.298	1.13649	22.7298			enzyme activity at 48h averaged mean			SD
	EPR-Replicate #2	0.8249	281.474	1.40737	28.1474				27.7579		0.754385
28	EPR-Replicate #1	0.8062	268.351	1.34175	26.8351		EPR-MG1655 DAAO enzyme (with phage cocktail)
	EPR-Replicate #2	0.7994	263.579	1.31789	26.3579			EPR-MG1655 cell density OD600		EPR-MG1655 DAAO enzyme activity (U/ml)		EPR-MG1655 Dissolved oxygen (%)
30	EPR-Replicate #1	0.8409	292.702	1.46351	29.2702
	EPR-Replicate #2	0.792	258.386	1.29193	25.8386
32	EPR-Replicate #1	0.8388	291.228	1.45614	29.1228		Time (h)	EPR-Replicate #1	EPR-Replicate #2	EPR-Replicate #1	EPR-Replicate #2	EPR-Replicate #1	EPR-Replicate #2
	EPR-Replicate #2	0.8171	276	1.38	27.6		0	0.129	0.138	0	0	100	100
34	EPR-Replicate #1	0.7924	258.667	1.29333	25.8667		2	0.83	0.848	0.179439	0.226526	50.2	59.1
	EPR-Replicate #2	0.82	278.035	1.39018	27.8035		4	4.66	5.48	3.37965	5.05123	0.1	0.1
36	EPR-Replicate #1	0.8136	273.544	1.36772	27.3544		6	12.16	12.1	6.11579	7.44421	0.1	0.1
	EPR-Replicate #2	0.8206	278.456	1.39228	27.8456		8	18.473	15.925	9.9579	12.1965	0	0.3
39	EPR-Replicate #1	0.8097	270.807	1.35404	27.0807		10	23.226	19.11	10.8	12.2702	0.1	3.6
	EPR-Replicate #2	0.8369	289.895	1.44947	28.9895		12	25.872	22.148	23.3263	26.1614	0.1	3.4
42	EPR-Replicate #1	0.8494	298.667	1.49333	29.8667		14	27.244	23.079	23.5649	27.4807	0.1	5.9
	EPR-Replicate #2	0.8433	294.386	1.47193	29.4386		16	28.763	26.166	23.8035	26.5333	0.1	6.5
45	EPR-Replicate #1	0.8487	298.175	1.49088	29.8175		18	30.674	27.244	24.1474	27.3544	0	9.7
	EPR-Replicate #2	0.773	245.053	1.22526	24.5053		20	33.516	28.469	27.0035	29.2702	0.1	8.6
48	EPR-Replicate #1	0.8086	270.035	1.35018	27.0035		22	34.3	30.38	25.3193	29.9017	32.3	26.2
	EPR-Replicate #2	0.8301	285.123	1.42561	28.5123		24	35.966	30.772	25.5158	23.0246	41.9	37.7
							26	39.2	34.3	23.7825	28.7368	53.2	46
EPR-MG1655 DAAO enzyme (with phage cocktail)							28	37.828	32.536	25.9158	28.7018	55.1	49.6
Time (h)		Absorption (445nm)	Pyruvic acid concentration（μM）	Enzyme activity (U/mL)	Enzyme activity (U/mL)-correct with dilution multiple		30	41.111	36.505	23.6842	29.2632	56.9	49.1
							32	40.915	35.427	26.6386	28.3509	65.5	47.5
							34	41.846	36.946	28.7018	28.7579	66.2	58.8
2	EPR-Replicate #1	0.6795	179.439	0.179439	0.179439		36	42.238	37.926	29.3053	29.4737	68	54.1
	EPR-Replicate #2	0.7466	226.526	0.226526	0.226526		39	41.65	40.621	25.9298	30.6386	69.5	51.5
4	EPR-Replicate #1	0.6646	168.982	0.844912	3.37965		42	42.287	38.661	26.4912	29.9439	70.3	59
	EPR-Replicate #2	0.7837	252.561	1.26281	5.05123		45	43.12	38.563	27.5368	27.5789	70.7	59
6	EPR-Replicate #1	0.7143	203.86	1.0193	6.11579		48	41.65	40.327	25.7333	31.3193	71.8	59.8
	EPR-Replicate #2	0.7774	248.14	1.2407	7.44421			enzyme activity at 48h averaged mean			SD
8	EPR-Replicate #1	0.7076	199.158	0.995789	9.95789				28.5263		2.79298
	EPR-Replicate #2	0.7714	243.93	1.21965	12.1965
10	EPR-Replicate #1	0.7316	216	1.08	10.8
	EPR-Replicate #2	0.7735	245.404	1.22702	12.2702
12	EPR-Replicate #1	0.7562	233.263	1.16632	23.3263
	EPR-Replicate #2	0.7966	261.614	1.30807	26.1614
14	EPR-Replicate #1	0.7596	235.649	1.17825	23.5649
	EPR-Replicate #2	0.8154	274.807	1.37404	27.4807
16	EPR-Replicate #1	0.763	238.035	1.19018	23.8035
	EPR-Replicate #2	0.8019	265.333	1.32667	26.5333
18	EPR-Replicate #1	0.7679	241.474	1.20737	24.1474
	EPR-Replicate #2	0.8136	273.544	1.36772	27.3544
20	EPR-Replicate #1	0.8086	270.035	1.35018	27.0035
	EPR-Replicate #2	0.8409	292.702	1.46351	29.2702
22	EPR-Replicate #1	0.7846	253.193	1.26596	25.3193
	EPR-Replicate #2	0.8499	299.018	1.49509	29.9018
24	EPR-Replicate #1	0.7874	255.158	1.27579	25.5158
	EPR-Replicate #2	0.7519	230.246	1.15123	23.0246
26	EPR-Replicate #1	0.7627	237.825	1.18912	23.7825
	EPR-Replicate #2	0.8333	287.368	1.43684	28.7368
28	EPR-Replicate #1	0.7931	259.158	1.29579	25.9158
	EPR-Replicate #2	0.8328	287.018	1.43509	28.7018
30	EPR-Replicate #1	0.7613	236.842	1.18421	23.6842
	EPR-Replicate #2	0.8408	292.632	1.46316	29.2632
32	EPR-Replicate #1	0.8034	266.386	1.33193	26.6386
	EPR-Replicate #2	0.8278	283.509	1.41754	28.3509
34	EPR-Replicate #1	0.8328	287.018	1.43509	28.7018
	EPR-Replicate #2	0.8336	287.579	1.43789	28.7579
36	EPR-Replicate #1	0.8414	293.053	1.46526	29.3053
	EPR-Replicate #2	0.8438	294.737	1.47368	29.4737
39	EPR-Replicate #1	0.7933	259.298	1.29649	25.9298
	EPR-Replicate #2	0.8604	306.386	1.53193	30.6386
42	EPR-Replicate #1	0.8013	264.912	1.32456	26.4912
	EPR-Replicate #2	0.8505	299.439	1.49719	29.9439
45	EPR-Replicate #1	0.8162	275.368	1.37684	27.5368
	EPR-Replicate #2	0.8168	275.789	1.37895	27.5789
48	EPR-Replicate #1	0.7905	257.333	1.28667	25.7333
	EPR-Replicate #2	0.8701	313.193	1.56596	31.3193

## Sheet: Fig. 4f
Figure 4f
WT-W3110 DAAO enzyme (without phage cocktail)							WT-W3110 (without phage cocktail)
Time (h)		Absorption (445nm)	Pyruvic acid concentration（μM）	Enzyme activity (U/mL)	Enzyme activity (U/mL)-correct with dilution multiple			WT-W3110 cell density OD600		WT-W3110 DAAO enzyme activity (U/ml)		WT-W3110 Dissolved oxygen (%)
2	WT-Replicate #1	0.4819	40.7719	0.0407719	0.0407719		Time (h)	WT-Replicate #1	WT-Replicate #2	WT-Replicate #1	WT-Replicate #2	WT-Replicate #1	WT-Replicate #2
	WT-Replicate #2	0.4601	25.4737	0.0254737	0.0254737		0	0.113	0.115	0	0	100	100
4	WT-Replicate #1	0.478	38.0351	0.190175	0.760702		2	0.732	0.766	0.040772	0.025474	6	2
	WT-Replicate #2	0.4832	41.6842	0.208421	0.833684		4	4.135	4.01	0.760702	0.833684	6.3	1.4
6	WT-Replicate #1	0.5743	105.614	0.52807	3.16842		6	9	8.3	3.16842	2.64	6	1.5
	WT-Replicate #2	0.5492	88	0.44	2.64		8	12.94	12.78	7.86316	7.22105	4.9	1.6
8	WT-Replicate #1	0.6479	157.263	0.786316	7.86316		10	18.375	18.13	10.5544	9.68772	5.6	2.2
	WT-Replicate #2	0.6296	144.421	0.722105	7.22105		12	18.13	20.335	11.214	13.579	5.6	2.6
10	WT-Replicate #1	0.7246	211.088	1.05544	10.5544		14	21.07	26.705	14.6105	19.3754	7.2	3.5
	WT-Replicate #2	0.6999	193.754	0.968772	9.68772		16	25.676	31.409	19.0526	27.0316	6.2	3.7
12	WT-Replicate #1	0.5836	112.14	0.560702	11.214		18	26.705	34.79	23.5228	25.1017	7.5	3.2
	WT-Replicate #2	0.6173	135.789	0.678947	13.5789		20	29.792	37.387	20.8561	25.6491	7.6	3.5
14	WT-Replicate #1	0.632	146.105	0.730526	14.6105		22	30.38	39.249	21.993	28.1825	7.1	2.5
	WT-Replicate #2	0.6999	193.754	0.968772	19.3754		24	30.527	37.387	24.1614	28.9193	7.1	2.8
16	WT-Replicate #1	0.6953	190.526	0.952632	19.0526		26	32.095	38.465	25.193	29.0597	7.8	2.8
	WT-Replicate #2	0.809	270.316	1.35158	27.0316		28	33.222	39.347	24.5123	28.786	7.6	2.5
18	WT-Replicate #1	0.759	235.228	1.17614	23.5228		30	35.084	38.122	24.3368	31.8035	5	2.6
	WT-Replicate #2	0.7815	251.018	1.25509	25.1018		32	35.476	37.338	23.8667	30.9684	4.4	4.5
20	WT-Replicate #1	0.721	208.561	1.04281	20.8561		34	36.946	38.22	27.186	31.6211	8.8	6.4
	WT-Replicate #2	0.7893	256.491	1.28246	25.6491		36	37.975	37.583	23.4596	30.1965	9.4	7.6
22	WT-Replicate #1	0.7372	219.93	1.09965	21.993		39	37.828	37.877	26.2105	29.9228	16.5	12.5
	WT-Replicate #2	0.8254	281.825	1.40912	28.1825		42	37.877	37.289	28.8351	27.5018	16.8	18.2
24	WT-Replicate #1	0.7681	241.614	1.20807	24.1614		45	38.024	37.534	26.1053	29.1158	15.2	20.6
	WT-Replicate #2	0.8359	289.193	1.44596	28.9193		48	37.534	37.289	24.7649	30.5404	37.8	21.5
26	WT-Replicate #1	0.7828	251.93	1.25965	25.193			enzyme activity at 48h averaged mean			SD
	WT-Replicate #2	0.8379	290.596	1.45298	29.0596				27.6526		2.88772
28	WT-Replicate #1	0.7731	245.123	1.22561	24.5123		WT-W3110 (with phage cocktail)
	WT-Replicate #2	0.834	287.86	1.4393	28.786			WT-W3110 cell density OD600		WT-W3110 DAAO enzyme activity (U/ml)		WT-W3110 Dissolved oxygen (%)
30	WT-Replicate #1	0.7706	243.368	1.21684	24.3368
	WT-Replicate #2	0.877	318.035	1.59018	31.8035
32	WT-Replicate #1	0.7639	238.667	1.19333	23.8667		Time (h)	WT-Replicate #1	WT-Replicate #2	WT-Replicate #1	WT-Replicate #2	WT-Replicate #1	WT-Replicate #2
	WT-Replicate #2	0.8651	309.684	1.54842	30.9684		0	0.116	0.114	0	0	100	100
34	WT-Replicate #1	0.8112	271.86	1.3593	27.186		2	0.72	0.672	0.01113	0.007095	95.2	95.1
	WT-Replicate #2	0.8744	316.211	1.58105	31.6211		4	0.201	0.208	0.003165	0.002989	91.4	97.2
36	WT-Replicate #1	0.7581	234.596	1.17298	23.4596		6	0.28	0.198	0.002884	0.005446	71.3	72.1
	WT-Replicate #2	0.8541	301.965	1.50982	30.1965		8	1.676	1.282	0.007937	0.003481	0.9	1.5
39	WT-Replicate #1	0.7973	262.105	1.31053	26.2105		10	3.21	2.43	0.020042	0.024253	1.1	0.6
	WT-Replicate #2	0.8502	299.228	1.49614	29.9228		12	3.83	3.07	0.032042	0.038989	1	0.7
42	WT-Replicate #1	0.8347	288.351	1.44175	28.8351		14	4.03	3.33	0.0432	0.050568	0.9	0.5
	WT-Replicate #2	0.8157	275.018	1.37509	27.5018		16	4.29	3.58	0.053937	0.070358	0.9	0.8
45	WT-Replicate #1	0.7958	261.053	1.30526	26.1053		18	4.63	3.94	0.073305	0.085726	0.9	0.8
	WT-Replicate #2	0.8387	291.158	1.45579	29.1158		20	5.07	3.87	0.0792	0.093095	0.9	0.9
48	WT-Replicate #1	0.7767	247.649	1.23825	24.7649		22	5.69	4.32	0.265404	0.196632	0.8	0.7
	WT-Replicate #2	0.859	305.404	1.52702	30.5404		24	5.63	4.56	0.294175	0.355228	0.8	0.9
							26	5	3.84	0.307509	0.353123	0.9	0.8
WT-W3110 DAAO enzyme (with phage cocktail)							28	5.47	4.03	0.319439	0.340491	0.7	0.7
Time (h)		Absorption (445nm)	Pyruvic acid concentration（μM）	Enzyme activity (U/mL)	Enzyme activity (U/mL)-correct with dilution multiple		30	6.89	5.49	0.316632	0.378386	0.9	0.8
							32	7.44	5.54	0.328561	0.379088	0.9	1.3
							34	7.8	6.24	0.376982	0.376982	0.9	1.5
2	WT-Replicate #1	0.741	222.596	0.0111298	0.0111298		36	8.02	6.3	0.343298	0.384	1	1.8
	WT-Replicate #2	0.626	141.895	0.00709474	0.00709474		39	9.06	7.4	0.358737	0.415579	0.9	1.9
4	WT-Replicate #1	0.514	63.2982	0.00316491	0.00316491		42	9.08	7.22	0.346807	0.405053	1	2.3
	WT-Replicate #2	0.509	59.7895	0.00298947	0.00298947		45	9.38	8.5	0.340491	0.439439	1	2.1
6	WT-Replicate #1	0.506	57.6842	0.00288421	0.00288421		48	9.42	7.7	0.353825	0.374175	0.9	2.2
	WT-Replicate #2	0.579	108.912	0.00544561	0.00544561			enzyme activity at 48h averaged mean			SD
8	WT-Replicate #1	0.65	158.737	0.00793684	0.00793684				0.364		0.010175
	WT-Replicate #2	0.523	69.614	0.0034807	0.0034807
10	WT-Replicate #1	0.519	66.807	0.00334035	0.0200421
	WT-Replicate #2	0.539	80.8421	0.00404211	0.0242526
12	WT-Replicate #1	0.576	106.807	0.00534035	0.0320421
	WT-Replicate #2	0.609	129.965	0.00649825	0.0389895
14	WT-Replicate #1	0.629	144	0.0072	0.0432
	WT-Replicate #2	0.664	168.561	0.00842807	0.0505684
16	WT-Replicate #1	0.68	179.789	0.00898947	0.0539368
	WT-Replicate #2	0.758	234.526	0.0117263	0.0703579
18	WT-Replicate #1	0.772	244.351	0.0122175	0.0733053
	WT-Replicate #2	0.831	285.754	0.0142877	0.0857263
20	WT-Replicate #1	0.8	264	0.0132	0.0792
	WT-Replicate #2	0.866	310.316	0.0155158	0.0930947
22	WT-Replicate #1	0.802	265.404	0.0132702	0.265404
	WT-Replicate #2	0.704	196.632	0.00983158	0.196632
24	WT-Replicate #1	0.843	294.175	0.0147088	0.294175
	WT-Replicate #2	0.93	355.228	0.0177614	0.355228
26	WT-Replicate #1	0.862	307.509	0.0153754	0.307509
	WT-Replicate #2	0.927	353.123	0.0176561	0.353123
28	WT-Replicate #1	0.879	319.439	0.0159719	0.319439
	WT-Replicate #2	0.909	340.491	0.0170246	0.340491
30	WT-Replicate #1	0.875	316.632	0.0158316	0.316632
	WT-Replicate #2	0.963	378.386	0.0189193	0.378386
32	WT-Replicate #1	0.892	328.561	0.0164281	0.328561
	WT-Replicate #2	0.964	379.088	0.0189544	0.379088
34	WT-Replicate #1	0.961	376.982	0.0188491	0.376982
	WT-Replicate #2	0.961	376.982	0.0188491	0.376982
36	WT-Replicate #1	0.913	343.298	0.0171649	0.343298
	WT-Replicate #2	0.971	384	0.0192	0.384
39	WT-Replicate #1	0.935	358.737	0.0179368	0.358737
	WT-Replicate #2	1.016	415.579	0.0207789	0.415579
42	WT-Replicate #1	0.918	346.807	0.0173404	0.346807
	WT-Replicate #2	1.001	405.053	0.0202526	0.405053
45	WT-Replicate #1	0.909	340.491	0.0170246	0.340491
	WT-Replicate #2	1.05	439.439	0.0219719	0.439439
48	WT-Replicate #1	0.928	353.825	0.0176912	0.353825
	WT-Replicate #2	0.957	374.175	0.0187088	0.374175
EPR-W3110 DAAO enzyme (without phage cocktail)							EPR-W3110 (without phage cocktail)
Time (h)		Absorption (445nm)	Pyruvic acid concentration（μM）	Enzyme activity (U/mL)	Enzyme activity (U/mL)-correct with dilution multiple			EPR-W3110 cell density OD600		EPR-W3110 DAAO enzyme activity (U/ml)		EPR-W3110 Dissolved oxygen (%)
2	EPR-Replicate #1	0.456	22.5965	0.0225965	0.0225965		Time (h)	EPR-Replicate #1	EPR-Replicate #2	EPR-Replicate #1	EPR-Replicate #2	EPR-Replicate #1	EPR-Replicate #2
	EPR-Replicate #2	0.446	15.5789	0.0155789	0.0155789		0	0.113	0.127	0	0	100	100
4	EPR-Replicate #1	0.457	23.2982	0.116491	0.465965		2	0.984	1.032	0.022596	0.015579	62.4	50.1
	EPR-Replicate #2	0.487	44.3509	0.221754	0.887018		4	5.41	4.7	0.465965	0.887018	43.7	32.4
6	EPR-Replicate #1	0.545	85.0526	0.425263	2.55158		6	8.8	8.4	2.55158	2.74105	0.9	2.1
	EPR-Replicate #2	0.554	91.3684	0.456842	2.74105		8	11.38	13.32	3.86667	5.50526	0.9	1.8
8	EPR-Replicate #1	0.534	77.3333	0.386667	3.86667		10	19.159	18.522	9.58596	10.2105	1	1.4
	EPR-Replicate #2	0.5807	110.105	0.550526	5.50526		12	21.903	21.952	9.62807	9.62807	1	1.4
10	EPR-Replicate #1	0.697	191.719	0.958596	9.58596		14	24.255	24.255	19.593	20.7158	1.2	1.6
	EPR-Replicate #2	0.7148	204.211	1.02105	10.2105		16	29.498	27.685	21.6281	20.8561	1.2	1.6
12	EPR-Replicate #1	0.561	96.2807	0.481404	9.62807		18	29.4	29.008	25.3474	26.4702	1.2	1.7
	EPR-Replicate #2	0.561	96.2807	0.481404	9.62807		20	29.841	31.36	28.1544	28.8561	1.1	1.6
14	EPR-Replicate #1	0.703	195.93	0.979649	19.593		22	30.674	29.939	30.6105	30.1895	4.3	1.7
	EPR-Replicate #2	0.719	207.158	1.03579	20.7158		24	31.115	32.389	25.1368	30.821	23	14.4
16	EPR-Replicate #1	0.732	216.281	1.0814	21.6281		26	31.605	31.017	26.5404	27.0035	39.3	32
	EPR-Replicate #2	0.721	208.561	1.04281	20.8561		28	32.438	31.703	28.9965	26.0702	42	39.4
18	EPR-Replicate #1	0.785	253.474	1.26737	25.3474		30	32.83	31.85	27.593	28.9263	57.8	69.4
	EPR-Replicate #2	0.801	264.702	1.32351	26.4702		32	32.634	32.536	28.2947	29.6983	68.8	77.7
20	EPR-Replicate #1	0.825	281.544	1.40772	28.1544		34	32.634	32.879	28.9965	26.9474	59.9	69.7
	EPR-Replicate #2	0.835	288.561	1.44281	28.8561		36	34.006	34.643	24.6456	30.6105	58.4	68.4
22	EPR-Replicate #1	0.86	306.105	1.53053	30.6105		39	31.948	33.418	28.9965	28.0842	55.6	71.4
	EPR-Replicate #2	0.854	301.895	1.50947	30.1895		42	29.4	34.398	24.4351	28.6456	65.2	77.7
24	EPR-Replicate #1	0.782	251.368	1.25684	25.1368		45	29.204	31.85	23.8035	28.2947	77.3	79.6
	EPR-Replicate #2	0.863	308.211	1.54105	30.8211		48	31.605	32.487	28.2947	27.8035	79.2	80.9
26	EPR-Replicate #1	0.802	265.404	1.32702	26.5404			enzyme activity at 48h averaged mean			SD
	EPR-Replicate #2	0.8086	270.035	1.35018	27.0035				28.0491		0.245615
28	EPR-Replicate #1	0.837	289.965	1.44982	28.9965		EPR-W3110 (with phage cocktail)
	EPR-Replicate #2	0.7953	260.702	1.30351	26.0702			EPR-W3110 cell density OD600		EPR-W3110 DAAO enzyme activity (U/ml)		EPR-W3110 Dissolved oxygen (%)
30	EPR-Replicate #1	0.817	275.93	1.37965	27.593
	EPR-Replicate #2	0.836	289.263	1.44632	28.9263
32	EPR-Replicate #1	0.827	282.947	1.41474	28.2947		Time (h)	EPR-Replicate #1	EPR-Replicate #2	EPR-Replicate #1	EPR-Replicate #2	EPR-Replicate #1	EPR-Replicate #2
	EPR-Replicate #2	0.847	296.982	1.48491	29.6982		0	0.08	0.1	0	0	100	100
34	EPR-Replicate #1	0.837	289.965	1.44982	28.9965		2	0.83	0.082	0.150526	0.192842	62.1	54.2
	EPR-Replicate #2	0.8078	269.474	1.34737	26.9474		4	4.99	4.53	2.93193	3.15789	40.5	34.2
36	EPR-Replicate #1	0.775	246.456	1.23228	24.6456		6	12.02	11.14	5.7221	5.89263	1	2.3
	EPR-Replicate #2	0.86	306.105	1.53053	30.6105		8	16.317	15.876	10.0667	10.179	0.3	1.6
39	EPR-Replicate #1	0.837	289.965	1.44982	28.9965		10	20.384	19.894	10.6561	11.3684	0.3	1.5
	EPR-Replicate #2	0.824	280.842	1.40421	28.0842		12	21.854	21.56	19.6	19.4737	0.2	1.4
42	EPR-Replicate #1	0.772	244.351	1.22175	24.4351		14	22.099	23.03	20.4561	21.0597	0.3	1.2
	EPR-Replicate #2	0.832	286.456	1.43228	28.6456		16	24.059	23.373	21.1649	23.6983	0.2	1
45	EPR-Replicate #1	0.763	238.035	1.19018	23.8035		18	25.578	26.411	21.2281	25.3684	1	0.8
	EPR-Replicate #2	0.827	282.947	1.41474	28.2947		20	25.676	26.068	23.9368	24.9684	3.3	0.6
48	EPR-Replicate #1	0.827	282.947	1.41474	28.2947		22	28.665	28.224	23.1228	23.986	4.1	3.9
	EPR-Replicate #2	0.82	278.035	1.39018	27.8035		24	26.999	26.803	27.3053	25.5509	20.5	14.5
							26	31.164	29.694	24.0632	27.8526	28.3	24.3
EPR-W3110 DAAO enzyme (with phage cocktail)							28	30.135	28.861	25.0807	28.7719	31.2	27.5
Time (h)		Absorption (445nm)	Pyruvic acid concentration（μM）	Enzyme activity (U/mL)	Enzyme activity (U/mL)-correct with dilution multiple		30	33.761	31.85	27.1158	28.3439	40.9	35.4
							32	33.173	31.017	34.5965	28.9403	45.3	40.5
							34	34.79	32.095	29.4947	28.4912	49.8	40.9
2	EPR-Replicate #1	0.6383	150.526	0.150526	0.150526		36	36.603	32.634	30.6105	28.6456	51.2	42
	EPR-Replicate #2	0.6986	192.842	0.192842	0.192842		39	37.044	33.663	30.5544	28.7298	54.5	45.8
4	EPR-Replicate #1	0.6327	146.597	0.732983	2.93193		42	39.053	35.427	30.6947	26.821	59.4	51.6
	EPR-Replicate #2	0.6488	157.895	0.789474	3.15789		45	38.563	35.623	33.1228	28.2035	63.8	58.9
6	EPR-Replicate #1	0.6956	190.737	0.953684	5.7221		48	38.514	35.329	30.7088	26.1614	69.2	60.7
	EPR-Replicate #2	0.7037	196.421	0.982105	5.89263			enzyme activity at 48h averaged mean			SD
8	EPR-Replicate #1	0.7107	201.333	1.00667	10.0667				28.4351		2.27369
	EPR-Replicate #2	0.7139	203.579	1.01789	10.1789
10	EPR-Replicate #1	0.7275	213.123	1.06561	10.6561
	EPR-Replicate #2	0.7478	227.368	1.13684	11.3684
12	EPR-Replicate #1	0.7031	196	0.98	19.6
	EPR-Replicate #2	0.7013	194.737	0.973684	19.4737
14	EPR-Replicate #1	0.7153	204.561	1.02281	20.4561
	EPR-Replicate #2	0.7239	210.597	1.05298	21.0597
16	EPR-Replicate #1	0.7254	211.649	1.05825	21.1649
	EPR-Replicate #2	0.7615	236.982	1.18491	23.6982
18	EPR-Replicate #1	0.7263	212.281	1.0614	21.2281
	EPR-Replicate #2	0.7853	253.684	1.26842	25.3684
20	EPR-Replicate #1	0.7649	239.368	1.19684	23.9368
	EPR-Replicate #2	0.7796	249.684	1.24842	24.9684
22	EPR-Replicate #1	0.7533	231.228	1.15614	23.1228
	EPR-Replicate #2	0.7656	239.86	1.1993	23.986
24	EPR-Replicate #1	0.8129	273.053	1.36526	27.3053
	EPR-Replicate #2	0.7879	255.509	1.27754	25.5509
26	EPR-Replicate #1	0.7667	240.632	1.20316	24.0632
	EPR-Replicate #2	0.8207	278.526	1.39263	27.8526
28	EPR-Replicate #1	0.7812	250.807	1.25404	25.0807
	EPR-Replicate #2	0.8338	287.719	1.4386	28.7719
30	EPR-Replicate #1	0.8102	271.158	1.35579	27.1158
	EPR-Replicate #2	0.8277	283.439	1.41719	28.3439
32	EPR-Replicate #1	0.9168	345.965	1.72982	34.5965
	EPR-Replicate #2	0.8362	289.404	1.44702	28.9404
34	EPR-Replicate #1	0.8441	294.947	1.47474	29.4947
	EPR-Replicate #2	0.8298	284.912	1.42456	28.4912
36	EPR-Replicate #1	0.86	306.105	1.53053	30.6105
	EPR-Replicate #2	0.832	286.456	1.43228	28.6456
39	EPR-Replicate #1	0.8592	305.544	1.52772	30.5544
	EPR-Replicate #2	0.8332	287.298	1.43649	28.7298
42	EPR-Replicate #1	0.8612	306.947	1.53474	30.6947
	EPR-Replicate #2	0.806	268.211	1.34105	26.8211
45	EPR-Replicate #1	0.8958	331.228	1.65614	33.1228
	EPR-Replicate #2	0.8257	282.035	1.41018	28.2035
48	EPR-Replicate #1	0.8614	307.088	1.53544	30.7088
	EPR-Replicate #2	0.7966	261.614	1.30807	26.1614

## Sheet: Fig. 4g
Figure 4g
WT-MG1655(DE3) nsp8 expression level (without phage cocktail)						WT-MG1655(DE3) (without phage cocktail)
Time (h)		Protein content in the lane (μg)	Loaded sample volume (μl)	nsp8 expression level (g/L)-correct with dilution multiple			WT-MG1655(DE3) DAAO cell density OD600		WT-MG1655(DE3) NSP8 protein (g/L)		WT-MG1655(DE3) Dissolved oxygen (%)
2	WT-Replicate #1	0.047706	15	0.0031804		Time (h)	WT-Replicate #1	WT-Replicate #2	WT-Replicate #1	WT-Replicate #2	WT-Replicate #1	WT-Replicate #2
	WT-Replicate #2	0.008736	15	0.0005824		0	0.118	0.102	0	0	100	100
4	WT-Replicate #1	0.060039	15	0.0240156		2	1.04	1.06	0.00318	0.000582	24	26
	WT-Replicate #2	0.05001	15	0.020004		4	5.04	5.12	0.024016	0.020004	14.3	25.1
6	WT-Replicate #1	0.096702	15	0.0386808		6	10.5	9.8	0.038681	0.012289	5.8	0
	WT-Replicate #2	0.030723	15	0.0122892		8	13.82	14.2	0.051091	0.07991	6	2
8	WT-Replicate #1	0.127728	15	0.0510912		10	19.747	20.531	0.541134	0.295164	5.9	1.8
	WT-Replicate #2	0.199776	15	0.0799104		12	22.589	22.54	0.908922	0.710123	6	3.5
10	WT-Replicate #1	1.35284	15	0.541134		14	24.01	24.99	1.07041	0.961343	5.5	7.3
	WT-Replicate #2	0.73791	15	0.295164		16	25.578	25.039	1.01162	1.16782	6	3.4
12	WT-Replicate #1	2.2723	15	0.908922		18	25.872	25.627	1.08502	1.23606	17.4	11.8
	WT-Replicate #2	1.77531	15	0.710123		20	26.803	25.48	1.16799	1.1662	27.4	23.9
14	WT-Replicate #1	2.67603	15	1.07041		22	26.95	25.039	1.49661	1.42859	30.2	21
	WT-Replicate #2	2.40336	15	0.961343		24	27.097	25.48	1.6473	1.38648	20.5	28.1
16	WT-Replicate #1	2.52905	15	1.01162		26	24.01	24.353	1.43966	1.35107	44.5	41.3
	WT-Replicate #2	2.91955	15	1.16782		28	24.892	23.814	1.44303	1.3679	50.6	45.7
18	WT-Replicate #1	2.71254	15	1.08502		30	24.696	24.206	1.42087	1.49996	54.6	46
	WT-Replicate #2	3.09015	15	1.23606		32	25.137	24.108	1.3537	1.43595	57.5	47.1
20	WT-Replicate #1	2.91997	15	1.16799		34	24.206	24.01	1.33212	1.40237	55	44.4
	WT-Replicate #2	2.91551	15	1.1662		36	24.157	24.353	1.46785	1.44332	59.9	51.5
22	WT-Replicate #1	3.74152	15	1.49661		39	24.745	23.961	1.45588	1.60717	57.7	57.3
	WT-Replicate #2	3.57149	15	1.42859		42	24.598	24.5	1.39459	1.30599	59.6	63.5
24	WT-Replicate #1	4.11825	15	1.6473		45	25.97	26.166	1.44517	1.44865	62.5	63.8
	WT-Replicate #2	3.46621	15	1.38648		48	26.264	25.039	1.3573	1.68348	68.6	63.9
26	WT-Replicate #1	3.59916	15	1.43967			enzyme activity at 48h averaged mean			SD
	WT-Replicate #2	3.37767	15	1.35107				1.52039		0.16309
28	WT-Replicate #1	3.60758	15	1.44303		WT-MG1655(DE3) (with phage cocktail)
	WT-Replicate #2	3.41976	15	1.3679			WT-MG1655(DE3) DAAO cell density OD600		WT-MG1655(DE3) NSP8 protein (g/L)		WT-MG1655(DE3) Dissolved oxygen (%)
30	WT-Replicate #1	3.55217	15	1.42087
	WT-Replicate #2	3.74989	15	1.49996
32	WT-Replicate #1	3.38426	15	1.3537		Time (h)	WT-Replicate #1	WT-Replicate #2	WT-Replicate #1	WT-Replicate #2	WT-Replicate #1	WT-Replicate #2
	WT-Replicate #2	3.58988	15	1.43595		0	0.12	0.12	0	0	100	100
34	WT-Replicate #1	3.3303	15	1.33212		2	0.616	0.08	3.6e-06	0.002777	96.1	93.4
	WT-Replicate #2	3.50594	15	1.40238		4	0.201	0.112	0.0031584	0.0030392	100	89.1
36	WT-Replicate #1	3.66963	15	1.46785		6	0.132	0.14	0.028218	0.0001572	100	85.2
	WT-Replicate #2	3.60829	15	1.44332		8	0.192	0.26	0.0530748	0.0004892	97.3	88.6
39	WT-Replicate #1	3.63971	15	1.45588		10	0.302	0.223	0.0809112	0.0005868	65.5	51.7
	WT-Replicate #2	4.01792	15	1.60717		12	1.63	1.922	0.108475	0.0264288	0.4	1.1
42	WT-Replicate #1	3.48647	15	1.39459		14	2.08	4.64	0.100361	0.0295776	0.5	1.5
	WT-Replicate #2	3.26497	15	1.30599		16	2.46	5.21	0.110497	0.0818268	0.5	1
45	WT-Replicate #1	3.61291	15	1.44516		18	2.8	5.4	0.0790836	0.148412	0.6	0.9
	WT-Replicate #2	3.62163	15	1.44865		20	3.49	5.51	0.0640524	0.109993	0.7	1.5
48	WT-Replicate #1	3.39326	15	1.3573		22	4.84	6.86	0.0994056	0.028908	0.5	1.7
	WT-Replicate #2	4.20871	15	1.68348		24	4.65	9.114	0.078642	0.0230088	0.6	2.4
						26	4.13	7.84	0.0897648	0.0230316	0.6	2.6
WT-MG1655(DE3) nsp8 expression level (with phage cocktail)						28	4.89	9.065	0.0970932	0.0244428	0.6	2.3
Time (h)		Protein content in the lane (μg)	Loaded sample volume (μl)	nsp8 expression level(g/L)-correct with dilution multiple		30	6.6	8.722	0.123067	0.0402504	0.5	3.1
						32	6.84	8.673	0.124434	0.0339216	0.5	3.9
						34	7.3	9.163	0.122108	0.0302328	0.5	3.9
2	WT-Replicate #1	5.4e-05	15	3.6e-06		36	7.42	9.31	0.13897	0.0577524	0.5	4.2
	WT-Replicate #2	0.041655	15	0.002777		39	8.7	9.653	0.141316	0.086268	0.5	3.9
4	WT-Replicate #1	0.007896	15	0.0031584		42	8.02	10.388	0.144808	0.0738888	0.5	3.5
	WT-Replicate #2	0.007598	15	0.0030392		45	8.64	11.27	0.132162	0.0955956	0.5	3.1
6	WT-Replicate #1	0.070545	15	0.028218		48	8.34	11.123	0.15143	0.103051	0.6	4
	WT-Replicate #2	0.000393	15	0.0001572			enzyme activity at 48h averaged mean			SD
8	WT-Replicate #1	0.132687	15	0.0530748				0.127241		0.0241896
	WT-Replicate #2	0.001223	15	0.0004892
10	WT-Replicate #1	0.202278	15	0.0809112
	WT-Replicate #2	0.001467	15	0.0005868
12	WT-Replicate #1	0.271188	15	0.108475
	WT-Replicate #2	0.066072	15	0.0264288
14	WT-Replicate #1	0.250902	15	0.100361
	WT-Replicate #2	0.073944	15	0.0295776
16	WT-Replicate #1	0.276243	15	0.110497
	WT-Replicate #2	0.204567	15	0.0818268
18	WT-Replicate #1	0.197709	15	0.0790836
	WT-Replicate #2	0.371031	15	0.148412
20	WT-Replicate #1	0.160131	15	0.0640524
	WT-Replicate #2	0.274983	15	0.109993
22	WT-Replicate #1	0.248514	15	0.0994056
	WT-Replicate #2	0.07227	15	0.028908
24	WT-Replicate #1	0.196605	15	0.078642
	WT-Replicate #2	0.057522	15	0.0230088
26	WT-Replicate #1	0.224412	15	0.0897648
	WT-Replicate #2	0.057579	15	0.0230316
28	WT-Replicate #1	0.242733	15	0.0970932
	WT-Replicate #2	0.061107	15	0.0244428
30	WT-Replicate #1	0.307668	15	0.123067
	WT-Replicate #2	0.100626	15	0.0402504
32	WT-Replicate #1	0.311085	15	0.124434
	WT-Replicate #2	0.084804	15	0.0339216
34	WT-Replicate #1	0.305271	15	0.122108
	WT-Replicate #2	0.075582	15	0.0302328
36	WT-Replicate #1	0.347424	15	0.13897
	WT-Replicate #2	0.144381	15	0.0577524
39	WT-Replicate #1	0.353289	15	0.141316
	WT-Replicate #2	0.21567	15	0.086268
42	WT-Replicate #1	0.362019	15	0.144808
	WT-Replicate #2	0.184722	15	0.0738888
45	WT-Replicate #1	0.330405	15	0.132162
	WT-Replicate #2	0.238989	15	0.0955956
48	WT-Replicate #1	0.378576	15	0.15143
	WT-Replicate #2	0.257628	15	0.103051
EPR-MG1655(DE3) nsp8 expression level (without phage cocktail)						EPR-MG1655(DE3) (without phage cocktail)
Time (h)		Protein content in the lane (μg)	Loaded sample volume (μl)	nsp8 expression level (g/L)-correct with dilution multiple			EPR-MG1655(DE3) DAAO cell density OD600		EPR-MG1655(DE3) NSP8 protein (g/L)		EPR-MG1655(DE3) Dissolved oxygen (%)
2	EPR-Replicate #1	0.164502	15	0.0109668		Time (h)	EPR-Replicate #1	EPR-Replicate #2	EPR-Replicate #1	EPR-Replicate #2	EPR-Replicate #1	EPR-Replicate #2
	EPR-Replicate #2	0.047712	15	0.0031808		0	0.123	0.131	0	0	100	100
4	EPR-Replicate #1	0.132063	15	0.0528252		2	1.216	1.202	0.010967	0.003181	51.1	63.9
	EPR-Replicate #2	0.023634	15	0.0094536		4	5.04	5.16	0.052825	0.009454	45.9	50.5
6	EPR-Replicate #1	0.349581	15	0.139832		6	9.66	10.16	0.139832	0.098098	2.2	0.2
	EPR-Replicate #2	0.245244	15	0.0980976		8	13.3	14.74	0.117312	0.11293	1.3	0.5
8	EPR-Replicate #1	0.29328	15	0.117312		10	18.522	20.972	0.161339	0.27541	0	0.7
	EPR-Replicate #2	0.282324	15	0.11293		12	21.364	23.177	0.455125	0.555566	0	0.7
10	EPR-Replicate #1	0.403347	15	0.161339		14	23.618	25.48	0.902334	1.0858	0	0.4
	EPR-Replicate #2	0.688524	15	0.27541		16	23.863	25.872	1.02701	1.03211	0	0.3
12	EPR-Replicate #1	1.13781	15	0.455125		18	24.745	26.754	1.13912	1.56938	0	2.4
	EPR-Replicate #2	1.38892	15	0.555566		20	24.5	25.725	1.18813	1.50762	10	16.3
14	EPR-Replicate #1	2.25583	15	0.902334		22	25.627	26.95	1.45295	1.7083	14.3	23.1
	EPR-Replicate #2	2.7145	15	1.0858		24	24.99	26.46	1.70147	1.60208	25	29.9
16	EPR-Replicate #1	2.56753	15	1.02701		26	24.353	24.255	1.61957	1.59207	39	35.4
	EPR-Replicate #2	2.58028	15	1.03211		28	24.696	24.696	1.56857	1.3488	36.4	45.2
18	EPR-Replicate #1	2.84781	15	1.13913		30	24.402	24.843	1.51596	1.36071	31.7	47.6
	EPR-Replicate #2	3.92345	15	1.56938		32	23.814	24.843	1.59406	1.69292	46.1	48.5
20	EPR-Replicate #1	2.97031	15	1.18812		34	24.01	24.549	1.52041	1.34667	53.8	60.7
	EPR-Replicate #2	3.76906	15	1.50762		36	24.549	24.941	1.64902	1.2881	55.8	60.7
22	EPR-Replicate #1	3.63238	15	1.45295		39	24.941	25.186	1.56743	1.43919	55.1	62.7
	EPR-Replicate #2	4.27074	15	1.7083		42	25.088	25.039	1.57024	1.36218	57.7	64.4
24	EPR-Replicate #1	4.25368	15	1.70147		45	26.46	25.235	1.68706	1.24585	60.8	65.3
	EPR-Replicate #2	4.00519	15	1.60208		48	25.578	24.99	1.6377	1.52073	58.3	64.3
26	EPR-Replicate #1	4.04891	15	1.61957			enzyme activity at 48h averaged mean			SD
	EPR-Replicate #2	3.98017	15	1.59207				1.57921		0.058482
28	EPR-Replicate #1	3.92142	15	1.56857		EPR-MG1655(DE3) (with phage cocktail)
	EPR-Replicate #2	3.372	15	1.3488			EPR-MG1655(DE3) DAAO cell density OD600		EPR-MG1655(DE3) NSP8 protein (g/L)		EPR-MG1655(DE3) Dissolved oxygen (%)
30	EPR-Replicate #1	3.78989	15	1.51596
	EPR-Replicate #2	3.40178	15	1.36071
32	EPR-Replicate #1	3.98515	15	1.59406		Time (h)	EPR-Replicate #1	EPR-Replicate #2	EPR-Replicate #1	EPR-Replicate #2	EPR-Replicate #1	EPR-Replicate #2
	EPR-Replicate #2	4.2323	15	1.69292		0	0.085	0.093	0	0	100	100
34	EPR-Replicate #1	3.80102	15	1.52041		2	0.454	1	0.002662	0.005848	91.2	87.2
	EPR-Replicate #2	3.36666	15	1.34667		4	4.01	5.47	0.041798	0.054704	0.1	13.4
36	EPR-Replicate #1	4.12255	15	1.64902		6	11.74	11.6	0.104273	0.096421	1.6	0.2
	EPR-Replicate #2	3.22025	15	1.2881		8	17.689	18.963	0.198626	0.169409	2.3	0.3
39	EPR-Replicate #1	3.91857	15	1.56743		10	21.952	23.03	0.543925	0.24282	2.6	0.3
	EPR-Replicate #2	3.59797	15	1.43919		12	23.177	22.736	1.091	0.870163	1.8	0.4
42	EPR-Replicate #1	3.92559	15	1.57024		14	22.834	26.264	1.36302	1.29085	4.1	0.5
	EPR-Replicate #2	3.40544	15	1.36218		16	24.255	25.823	0.812184	1.35556	17.6	4.5
45	EPR-Replicate #1	4.21764	15	1.68706		18	23.667	28.763	1.22225	1.35996	27.3	21.7
	EPR-Replicate #2	3.11461	15	1.24584		20	25.039	26.558	1.47888	1.58611	41.4	33.4
48	EPR-Replicate #1	4.09424	15	1.6377		22	23.814	27.734	1.76873	1.60914	46.6	39.7
	EPR-Replicate #2	3.80183	15	1.52073		24	22.638	27.636	1.60083	1.58548	46.4	42.3
						26	24.843	24.892	1.36863	1.59788	53.7	45.6
EPR-MG1655(DE3) nsp8 expression level (with phage cocktail)						28	22.883	26.95	1.26733	1.64485	53	46.7
Time (h)		Protein content in the lane (μg)	Loaded sample volume (μl)	nsp8 expression level(g/L)-correct with dilution multiple		30	25.725	26.411	1.42417	1.55171	54.9	49.7
						32	24.059	26.117	1.34176	1.3962	65	52.1
						34	24.696	26.46	1.4651	1.54687	66.2	53.5
2	EPR-Replicate #1	0.039936	15	0.0026624		36	24.059	28.224	1.33825	1.36484	66.9	58.4
	EPR-Replicate #2	0.08772	15	0.005848		39	24.794	26.656	1.38831	1.40701	71.4	62.3
4	EPR-Replicate #1	0.104496	15	0.0417984		42	25.823	27.734	1.37882	1.25167	70.4	66.8
	EPR-Replicate #2	0.136761	15	0.0547044		45	26.068	29.988	1.43988	1.5383	67.5	62.1
6	EPR-Replicate #1	0.260682	15	0.104273		48	25.039	28.959	1.3682	1.55092	69.6	60.9
	EPR-Replicate #2	0.241053	15	0.0964212			enzyme activity at 48h averaged mean			SD
8	EPR-Replicate #1	0.496566	15	0.198626				1.45956		0.091362
	EPR-Replicate #2	0.423522	15	0.169409
10	EPR-Replicate #1	1.35981	15	0.543925
	EPR-Replicate #2	0.60705	15	0.24282
12	EPR-Replicate #1	2.72751	15	1.091
	EPR-Replicate #2	2.17541	15	0.870163
14	EPR-Replicate #1	3.40756	15	1.36302
	EPR-Replicate #2	3.22712	15	1.29085
16	EPR-Replicate #1	2.03046	15	0.812184
	EPR-Replicate #2	3.3889	15	1.35556
18	EPR-Replicate #1	3.05563	15	1.22225
	EPR-Replicate #2	3.3999	15	1.35996
20	EPR-Replicate #1	3.69721	15	1.47888
	EPR-Replicate #2	3.96528	15	1.58611
22	EPR-Replicate #1	4.42183	15	1.76873
	EPR-Replicate #2	4.02284	15	1.60914
24	EPR-Replicate #1	4.00208	15	1.60083
	EPR-Replicate #2	3.96371	15	1.58548
26	EPR-Replicate #1	3.42158	15	1.36863
	EPR-Replicate #2	3.9947	15	1.59788
28	EPR-Replicate #1	3.16832	15	1.26733
	EPR-Replicate #2	4.11214	15	1.64485
30	EPR-Replicate #1	3.56043	15	1.42417
	EPR-Replicate #2	3.87929	15	1.55171
32	EPR-Replicate #1	3.35439	15	1.34176
	EPR-Replicate #2	3.49051	15	1.3962
34	EPR-Replicate #1	3.66274	15	1.4651
	EPR-Replicate #2	3.86718	15	1.54687
36	EPR-Replicate #1	3.34564	15	1.33825
	EPR-Replicate #2	3.41211	15	1.36484
39	EPR-Replicate #1	3.47077	15	1.38831
	EPR-Replicate #2	3.51752	15	1.40701
42	EPR-Replicate #1	3.44704	15	1.37882
	EPR-Replicate #2	3.12919	15	1.25167
45	EPR-Replicate #1	3.59969	15	1.43988
	EPR-Replicate #2	3.84576	15	1.5383
48	EPR-Replicate #1	3.42049	15	1.3682
	EPR-Replicate #2	3.8773	15	1.55092

## Sheet: SFig. 1
Supplementary figure 1

## Sheet: SFig. 2
Supplementary figure 2a
Supplementary figure 2b
Supplementary figure 2c
Supplementary figure 2d
Supplementary figure 2e
Supplementary figure 2f
Supplementary figure 2g

[truncated: 8 more sheets: SFig. 3, SFig. 4a-c, SFig. 6, SFig. 8a-c, SFig. 8d-f , SFig. 9a-c, STable 1, Sdata 1]
